# Supplementary material for: Tetra­kis{2-[2-(2,6-dichloro­anilino)phen­yl]ethano­ato-κ2 O:O′}bis­[(dimethyl sulfoxide-κO)copper(II)](Cu—Cu): a binuclear CuII complex with the non-steroidal anti-inflammatory drug diclofenac
Source: Acta Crystallogr Sect E Struct Rep Online. 2012 Mar 24;68(Pt 4):m474–5. doi: 10.1107/S160053681201152X (PMC3343863; doi:10.1107/S160053681201152X)
Supplement: Supplementary file 1 [file e-68-0m474-sup1.cif]

##############################################################################
#                                                                            #
# This CIF contains the data in a paper accepted for publication in          #
# Acta Crystallographica Section E. It conforms to the requirements of       #
# Notes for Authors for Acta Crystallographica Section E, and has been       #
# peer reviewed under the auspices of the IUCr Commission on Journals.       #
#                                                                            #
# Full details of the Crystallographic Information File format               #
# are given in the paper "The Crystallographic Information File (CIF):       #
# a New Standard Archive File for Crystallography" by S. R. Hall, F. H.      #
# Allen and I. D. Brown [Acta Cryst. (1991), A47, 655-685].                  #
#                                                                            #
# The current version of the core CIF dictionary is obtainable from          #
# ftp://ftp.iucr.org/pub/cif_core.dic.                                       #
#                                                                            #
# Software is freely available for graphical display of the structure(s)     #
# in this CIF. For information consult the CIF software page                 #
# http://www.iucr.org/resources/cif/software.                                #
#                                                                            #
# This file may be used for bona fide research purposes within the           #
# scientific community so long as proper attribution is given to the journal # 
# article from which it was obtained.                                        #
#                                                                            #
##############################################################################
data_I
_audit_creation_method     SHELXL-97
_chemical_name_systematic
;
Tetrakis{2-[2-(2,6-dichloroanilino)phenyl]ethanoato-
\k^2^<i>O</i>:<i>O</i>'}bis[(dimethyl
sulfoxide-\k<i>O</i>)copper(II)](<i>Cu</i>---<i>Cu</i>)
;
_chemical_name_common     ?
_chemical_formula_moiety     'C60 H52 Cl8 Cu2 N4 O10 S2'
_chemical_formula_sum     'C60 H52 Cl8 Cu2 N4 O10 S2'
_chemical_formula_iupac     '[Cu2 (C14 H10 Cl2 N1 O2)4 (C2 H6 O S)2]'
_chemical_formula_weight     1463.90
_chemical_melting_point     ?
_symmetry_cell_setting     triclinic
_symmetry_space_group_name_H-M     'P -1'
_symmetry_space_group_name_Hall     '-P 1'
loop_
    _symmetry_equiv_pos_as_xyz
    'x, y, z'
    '-x, -y, -z'
_cell_length_a     10.357(5)
_cell_length_b     12.787(5)
_cell_length_c     12.925(5)
_cell_angle_alpha     81.605(5)
_cell_angle_beta     75.561(5)
_cell_angle_gamma     68.489(5)
_cell_volume     1539.4(11)
_cell_formula_units_Z     1
_cell_measurement_reflns_used     19895
_cell_measurement_theta_min     2.9684
_cell_measurement_theta_max     33.3212
_cell_measurement_temperature     100(2)
_exptl_crystal_description     prismatic
_exptl_crystal_colour     green
_exptl_crystal_size_max     0.30
_exptl_crystal_size_mid     0.21
_exptl_crystal_size_min     0.18
_exptl_crystal_density_diffrn     1.579
_exptl_crystal_density_meas     ?
_exptl_crystal_density_method     'not measured'
_exptl_crystal_F_000     746
_exptl_absorpt_coefficient_mu     1.168
_exptl_absorpt_correction_type     multi-scan
_exptl_absorpt_process_details
;
(ABSPACK; Oxford Diffraction, 2010)
;
_exptl_absorpt_correction_T_min     0.867
_exptl_absorpt_correction_T_max     1.000
_exptl_special_details     ?
_diffrn_ambient_temperature     100(2)
_diffrn_radiation_type     MoK\a
_diffrn_radiation_wavelength     0.71073
_diffrn_radiation_source     'SuperNova (Mo) X-ray Source'
_diffrn_radiation_monochromator     'mirror'
_diffrn_measurement_device_type     'Oxford Diffraction SuperNova Atlas'
_diffrn_measurement_method     'CCD'
_diffrn_detector_area_resol_mean     10.4508
_diffrn_reflns_number     42084
_diffrn_reflns_av_R_equivalents     0.0297
_diffrn_reflns_av_sigmaI/netI     0.0294
_diffrn_reflns_theta_min     2.97
_diffrn_reflns_theta_max     33.39
_diffrn_reflns_theta_full     25.00
_diffrn_measured_fraction_theta_max     0.902
_diffrn_measured_fraction_theta_full     0.999
_diffrn_reflns_limit_h_min     -15
_diffrn_reflns_limit_h_max     15
_diffrn_reflns_limit_k_min     -18
_diffrn_reflns_limit_k_max     19
_diffrn_reflns_limit_l_min     -19
_diffrn_reflns_limit_l_max     19
_refine_special_details
;
Refinement of <i>F</i>^2^ against ALL reflections. The weighted <i>R</i>-factor
<i>wR</i> and goodness of fit <i>S</i> are based on <i>F</i>^2^, conventional
<i>R</i>-factors <i>R</i> are based on <i>F</i>, with <i>F</i> set to zero for
negative <i>F</i>^2^. The threshold expression of <i>F</i>^2^ >
\s(<i>F</i>^2^) is used only for calculating <i>R</i>-factors(gt) <i>etc</i>.
and is not relevant to the choice of reflections for refinement.
<i>R</i>-factors based on <i>F</i>^2^ are statistically about twice as large
as those based on <i>F</i>, and <i>R</i>- factors based on ALL data will be
even larger.
;
_reflns_number_total     10796
_reflns_number_gt     9113
_reflns_threshold_expression     I>2\s(I)
_refine_ls_structure_factor_coef     Fsqd
_refine_ls_matrix_type     full
_refine_ls_R_factor_all     0.0418
_refine_ls_R_factor_gt     0.0308
_refine_ls_wR_factor_gt     0.0712
_refine_ls_wR_factor_ref     0.0785
_refine_ls_goodness_of_fit_ref     0.993
_refine_ls_restrained_S_all     0.993
_refine_ls_number_reflns     10796
_refine_ls_number_parameters     396
_refine_ls_number_restraints     1
_refine_ls_hydrogen_treatment     mixed
_refine_ls_weighting_scheme     calc
_refine_ls_weighting_details
              'w=1/[\s^2^(Fo^2^)+(0.0335P)^2^+0.9652P] where P=(Fo^2^+2Fc^2^)/3'
_atom_sites_solution_hydrogens     geom
_atom_sites_solution_primary     direct
_atom_sites_solution_secondary     difmap
_refine_ls_shift/su_max     0.012
_refine_ls_shift/su_mean     0.000
_refine_diff_density_max     0.706
_refine_diff_density_min     -0.507
_refine_ls_extinction_method     none
_refine_ls_extinction_coef     ?
loop_
    _atom_type_symbol
    _atom_type_description
    _atom_type_scat_dispersion_real
    _atom_type_scat_dispersion_imag
    _atom_type_scat_source
    'C' 'C' 0.0033 0.0016
                         'International Tables Vol C Tables 4.2.6.8 and 6.1.1.4'
    'H' 'H' 0.0000 0.0000
                         'International Tables Vol C Tables 4.2.6.8 and 6.1.1.4'
    'N' 'N' 0.0061 0.0033
                         'International Tables Vol C Tables 4.2.6.8 and 6.1.1.4'
    'O' 'O' 0.0106 0.0060
                         'International Tables Vol C Tables 4.2.6.8 and 6.1.1.4'
    'Cl' 'Cl' 0.1484 0.1585
                         'International Tables Vol C Tables 4.2.6.8 and 6.1.1.4'
    'Cu' 'Cu' 0.3201 1.2651
                         'International Tables Vol C Tables 4.2.6.8 and 6.1.1.4'
    'S' 'S' 0.1246 0.1234
                         'International Tables Vol C Tables 4.2.6.8 and 6.1.1.4'
_computing_data_collection
;
CrysAlis PRO (Oxford Diffraction, 2010)
;
_computing_cell_refinement
;
CrysAlis PRO (Oxford Diffraction, 2010)
;
_computing_data_reduction
;
CrysAlis PRO (Oxford Diffraction, 2010)
;
_computing_structure_solution     'SHELXS97 (Sheldrick, 2008)'
_computing_structure_refinement     'SHELXL97 (Sheldrick, 2008)'
_computing_molecular_graphics     'SHELXTL (Sheldrick, 2008)'
_computing_publication_material     'SHELXL97 (Sheldrick, 2008)'
loop_
    _atom_site_type_symbol
    _atom_site_label
    _atom_site_fract_x
    _atom_site_fract_y
    _atom_site_fract_z
    _atom_site_U_iso_or_equiv
    _atom_site_adp_type
    _atom_site_calc_flag
    _atom_site_refinement_flags
    _atom_site_occupancy
    _atom_site_symmetry_multiplicity
    _atom_site_disorder_assembly
    _atom_site_disorder_group
    Cu Cu1 0.120933(16) 0.021416(13) 0.473791(12) 0.01201(4) Uani d . 1 1 . .
    Cl Cl3 -0.08018(4) 0.53916(3) 0.12807(3) 0.02570(8) Uani d . 1 1 . .
    Cl Cl2 -0.24985(4) 0.22114(3) 1.09549(3) 0.02408(7) Uani d . 1 1 . .
    S S1D 0.46463(3) -0.01303(3) 0.37338(3) 0.01652(7) Uani d . 1 1 . .
    Cl Cl4 0.36720(4) 0.26927(3) 0.29584(3) 0.02399(8) Uani d . 1 1 . .
    Cl Cl1 -0.13597(4) -0.16032(3) 0.90149(3) 0.02907(9) Uani d . 1 1 . .
    O O2 0.02500(10) 0.14887(8) 0.38286(8) 0.01807(19) Uani d . 1 1 . .
    O O1D 0.31958(10) 0.04789(8) 0.43929(8) 0.01638(18) Uani d . 1 1 . .
    O O1 0.03591(10) 0.12257(9) 0.59225(8) 0.0190(2) Uani d . 1 1 . .
    O O1' 0.16521(11) -0.08291(9) 0.36053(8) 0.0197(2) Uani d . 1 1 . .
    O O2' 0.17899(11) -0.11273(9) 0.57158(9) 0.0205(2) Uani d . 1 1 . .
    N N012 0.05900(13) 0.35894(10) 0.27795(10) 0.0178(2) Uani d D 1 1 . .
    H H012 0.097(2) 0.2948(17) 0.2976(15) 0.021 Uiso d D 1 1 . .
    C C14 -0.21991(14) 0.07801(12) 1.10092(11) 0.0177(2) Uani d . 1 1 . .
    C C28 -0.06437(14) 0.42098(11) 0.35062(11) 0.0169(2) Uani d . 1 1 . .
    C C8 -0.31758(14) 0.17788(12) 0.88170(10) 0.0159(2) Uani d . 1 1 . .
    N N1 -0.19748(13) 0.08795(11) 0.90651(10) 0.0205(2) Uani d D 1 1 . .
    H H1 -0.153(2) 0.0471(17) 0.8576(16) 0.025 Uiso d D 1 1 . .
    C C31 0.17566(15) 0.56327(12) 0.07734(12) 0.0199(3) Uani d . 1 1 . .
    H H31 0.1352 0.6248 0.0308 0.024 Uiso calc R 1 1 . .
    C C13 -0.21504(15) 0.01805(13) 1.19914(11) 0.0199(3) Uani d . 1 1 . .
    H H13 -0.2323 0.0557 1.2620 0.024 Uiso calc R 1 1 . .
    C C27 -0.07237(16) 0.51895(12) 0.39113(12) 0.0205(3) Uani d . 1 1 . .
    H H27 0.0052 0.5456 0.3691 0.025 Uiso calc R 1 1 . .
    C C2 -0.15089(14) 0.23216(12) 0.72217(11) 0.0162(2) Uani d . 1 1 . .
    H H2A -0.0860 0.2187 0.7713 0.019 Uiso calc R 1 1 . .
    H H2B -0.1537 0.3038 0.6800 0.019 Uiso calc R 1 1 . .
    C C9 -0.19799(14) 0.02709(12) 1.00581(11) 0.0176(3) Uani d . 1 1 . .
    C C1 -0.08847(14) 0.13770(11) 0.64569(10) 0.0136(2) Uani d . 1 1 . .
    C C30 0.09412(15) 0.50313(12) 0.14053(11) 0.0187(3) Uani d . 1 1 . .
    C C1D 0.44047(16) -0.01951(14) 0.24247(11) 0.0219(3) Uani d . 1 1 . .
    H H02A 0.3665 -0.0520 0.2481 0.033 Uiso calc R 1 1 . .
    H H02B 0.5298 -0.0667 0.1995 0.033 Uiso calc R 1 1 . .
    H H02C 0.4118 0.0566 0.2080 0.033 Uiso calc R 1 1 . .
    C C5 -0.55113(15) 0.35002(13) 0.82325(12) 0.0232(3) Uani d . 1 1 . .
    H H5 -0.6306 0.4077 0.8023 0.028 Uiso calc R 1 1 . .
    C C12 -0.18466(15) -0.09755(14) 1.20482(12) 0.0221(3) Uani d . 1 1 . .
    H H12 -0.1810 -0.1394 1.2718 0.026 Uiso calc R 1 1 . .
    C C11 -0.15969(15) -0.15203(13) 1.11267(13) 0.0223(3) Uani d . 1 1 . .
    H H11 -0.1375 -0.2313 1.1161 0.027 Uiso calc R 1 1 . .
    C C7 -0.45321(15) 0.19793(13) 0.94636(11) 0.0190(3) Uani d . 1 1 . .
    H H7 -0.4663 0.1523 1.0103 0.023 Uiso calc R 1 1 . .
    C C6 -0.56910(15) 0.28436(13) 0.91755(12) 0.0216(3) Uani d . 1 1 . .
    H H6 -0.6609 0.2986 0.9625 0.026 Uiso calc R 1 1 . .
    C C2D 0.50562(18) -0.15937(13) 0.41473(14) 0.0281(3) Uani d . 1 1 . .
    H H03A 0.5213 -0.1717 0.4879 0.042 Uiso calc R 1 1 . .
    H H03B 0.5917 -0.2037 0.3665 0.042 Uiso calc R 1 1 . .
    H H03C 0.4263 -0.1828 0.4124 0.042 Uiso calc R 1 1 . .
    C C4 -0.41565(15) 0.33051(12) 0.75986(12) 0.0198(3) Uani d . 1 1 . .
    H H4 -0.4034 0.3757 0.6955 0.024 Uiso calc R 1 1 . .
    C C26 -0.19259(16) 0.57789(13) 0.46336(12) 0.0227(3) Uani d . 1 1 . .
    H H26 -0.1974 0.6449 0.4900 0.027 Uiso calc R 1 1 . .
    C C22 -0.17896(14) 0.28408(11) 0.32842(11) 0.0162(2) Uani d . 1 1 . .
    H H22A -0.1299 0.2857 0.2522 0.019 Uiso calc R 1 1 . .
    H H22B -0.2780 0.2907 0.3311 0.019 Uiso calc R 1 1 . .
    C C32 0.31703(15) 0.53252(12) 0.08282(12) 0.0205(3) Uani d . 1 1 . .
    H H32 0.3734 0.5742 0.0412 0.025 Uiso calc R 1 1 . .
    C C10 -0.16740(15) -0.09000(13) 1.01577(11) 0.0196(3) Uani d . 1 1 . .
    C C21 -0.10505(14) 0.17246(11) 0.38384(10) 0.0142(2) Uani d . 1 1 . .
    C C23 -0.17988(14) 0.38320(11) 0.37996(11) 0.0159(2) Uani d . 1 1 . .
    C C3 -0.29740(14) 0.24632(11) 0.78848(10) 0.0151(2) Uani d . 1 1 . .
    C C24 -0.29898(15) 0.44231(12) 0.45452(12) 0.0201(3) Uani d . 1 1 . .
    H H24 -0.3769 0.4160 0.4769 0.024 Uiso calc R 1 1 . .
    C C25 -0.30575(16) 0.53873(13) 0.49652(13) 0.0243(3) Uani d . 1 1 . .
    H H25 -0.3872 0.5775 0.5475 0.029 Uiso calc R 1 1 . .
    C C33 0.37580(15) 0.44104(12) 0.14897(12) 0.0196(3) Uani d . 1 1 . .
    H H33 0.4735 0.4179 0.1507 0.024 Uiso calc R 1 1 . .
    C C34 0.29167(14) 0.38323(11) 0.21269(11) 0.0167(2) Uani d . 1 1 . .
    C C29 0.14713(14) 0.41375(11) 0.21268(11) 0.0163(2) Uani d . 1 1 . .
loop_
    _atom_site_aniso_label
    _atom_site_aniso_U_11
    _atom_site_aniso_U_22
    _atom_site_aniso_U_33
    _atom_site_aniso_U_12
    _atom_site_aniso_U_13
    _atom_site_aniso_U_23
    Cu1 0.01134(7) 0.01206(8) 0.01214(7) -0.00424(6) -0.00065(5) -0.00190(5)
    Cl3 0.01649(15) 0.03093(19) 0.02816(18) -0.00870(14) -0.00621(13)
                                                                     0.00686(14)
    Cl2 0.02819(18) 0.02315(17) 0.02436(16) -0.01136(14) -0.00732(14)
                                                                    -0.00237(13)
    S1D 0.01188(14) 0.01976(16) 0.01874(15) -0.00561(12) -0.00296(11)
                                                                    -0.00384(12)
    Cl4 0.02377(17) 0.01794(16) 0.02430(16) -0.00113(13) -0.00500(13)
                                                                     0.00066(12)
    Cl1 0.02692(18) 0.02932(19) 0.02732(18) -0.00156(15) -0.00549(14)
                                                                    -0.01270(15)
    O2 0.0154(4) 0.0174(5) 0.0202(5) -0.0061(4) -0.0037(4) 0.0033(4)
    O1D 0.0130(4) 0.0179(5) 0.0176(4) -0.0055(4) -0.0002(3) -0.0039(4)
    O1 0.0154(4) 0.0255(5) 0.0171(4) -0.0091(4) 0.0031(4) -0.0097(4)
    O1' 0.0168(5) 0.0198(5) 0.0232(5) -0.0089(4) 0.0040(4) -0.0112(4)
    O2' 0.0176(5) 0.0186(5) 0.0256(5) -0.0086(4) -0.0057(4) 0.0057(4)
    N012 0.0174(5) 0.0128(5) 0.0200(5) -0.0058(4) 0.0018(4) 0.0003(4)
    C14 0.0140(6) 0.0215(7) 0.0176(6) -0.0060(5) -0.0030(5) -0.0018(5)
    C28 0.0164(6) 0.0154(6) 0.0163(6) -0.0046(5) -0.0010(5) -0.0003(5)
    C8 0.0138(6) 0.0196(6) 0.0139(5) -0.0041(5) -0.0031(4) -0.0048(5)
    N1 0.0152(5) 0.0249(6) 0.0139(5) -0.0001(5) 0.0005(4) -0.0023(4)
    C31 0.0186(6) 0.0176(6) 0.0207(6) -0.0060(5) -0.0012(5) 0.0019(5)
    C13 0.0152(6) 0.0294(7) 0.0163(6) -0.0087(5) -0.0040(5) -0.0014(5)
    C27 0.0205(6) 0.0192(7) 0.0220(6) -0.0080(5) -0.0023(5) -0.0026(5)
    C2 0.0149(6) 0.0175(6) 0.0167(6) -0.0064(5) -0.0002(5) -0.0062(5)
    C9 0.0116(5) 0.0231(7) 0.0159(6) -0.0038(5) -0.0016(5) -0.0019(5)
    C1 0.0139(5) 0.0135(6) 0.0123(5) -0.0031(4) -0.0028(4) -0.0013(4)
    C30 0.0150(6) 0.0198(6) 0.0206(6) -0.0070(5) -0.0021(5) 0.0000(5)
    C1D 0.0190(6) 0.0308(8) 0.0181(6) -0.0108(6) -0.0015(5) -0.0066(5)
    C5 0.0145(6) 0.0254(7) 0.0257(7) -0.0015(5) -0.0044(5) -0.0035(6)
    C12 0.0150(6) 0.0296(8) 0.0202(6) -0.0072(5) -0.0059(5) 0.0051(6)
    C11 0.0152(6) 0.0213(7) 0.0279(7) -0.0035(5) -0.0062(5) 0.0012(6)
    C7 0.0157(6) 0.0244(7) 0.0157(6) -0.0066(5) -0.0005(5) -0.0033(5)
    C6 0.0124(6) 0.0288(8) 0.0220(6) -0.0053(5) -0.0005(5) -0.0074(6)
    C2D 0.0259(8) 0.0193(7) 0.0342(8) -0.0007(6) -0.0085(6) -0.0017(6)
    C4 0.0181(6) 0.0197(6) 0.0196(6) -0.0043(5) -0.0032(5) -0.0025(5)
    C26 0.0226(7) 0.0181(7) 0.0260(7) -0.0040(5) -0.0040(6) -0.0069(5)
    C22 0.0162(6) 0.0161(6) 0.0163(6) -0.0055(5) -0.0050(5) 0.0013(5)
    C32 0.0190(6) 0.0197(7) 0.0217(6) -0.0091(5) 0.0017(5) -0.0015(5)
    C10 0.0141(6) 0.0226(7) 0.0196(6) -0.0023(5) -0.0032(5) -0.0052(5)
    C21 0.0156(6) 0.0143(6) 0.0116(5) -0.0044(5) -0.0015(4) -0.0024(4)
    C23 0.0157(6) 0.0142(6) 0.0168(6) -0.0041(5) -0.0037(5) 0.0002(4)
    C3 0.0132(5) 0.0170(6) 0.0153(5) -0.0049(5) -0.0006(4) -0.0068(4)
    C24 0.0148(6) 0.0210(7) 0.0220(6) -0.0043(5) -0.0015(5) -0.0022(5)
    C25 0.0183(7) 0.0240(7) 0.0259(7) -0.0025(5) 0.0000(5) -0.0084(6)
    C33 0.0147(6) 0.0199(7) 0.0233(6) -0.0056(5) -0.0004(5) -0.0056(5)
    C34 0.0168(6) 0.0135(6) 0.0177(6) -0.0033(5) -0.0025(5) -0.0020(5)
    C29 0.0164(6) 0.0140(6) 0.0175(6) -0.0062(5) 0.0005(5) -0.0024(5)
_geom_special_details
;
All e.s.d.'s (except the e.s.d. in the dihedral angle between two l.s. planes)
are estimated using the full covariance matrix. The cell e.s.d.'s are taken
into account individually in the estimation of e.s.d.'s in distances, angles
and torsion angles; correlations between e.s.d.'s in cell parameters are only
used when they are defined by crystal symmetry. An approximate (isotropic)
treatment of cell e.s.d.'s is used for estimating e.s.d.'s involving l.s.
planes.
;
loop_
    _geom_bond_atom_site_label_1
    _geom_bond_atom_site_label_2
    _geom_bond_site_symmetry_2
    _geom_bond_distance
    _geom_bond_publ_flag
    Cu1 O2 . 1.9647(11) y
    Cu1 O1 . 1.9655(11) y
    Cu1 O2' . 1.9725(11) y
    Cu1 O1' . 1.9799(11) y
    Cu1 O1D . 2.1344(14) y
    Cu1 Cu1 2_556 2.6619(12) y
    Cl3 C30 . 1.7350(17) ?
    Cl2 C14 . 1.7344(17) ?
    S1D O1D . 1.5122(11) ?
    S1D C1D . 1.7889(16) ?
    S1D C2D . 1.7905(18) ?
    Cl4 C34 . 1.7368(15) ?
    Cl1 C10 . 1.7406(16) ?
    O2 C21 . 1.2649(17) ?
    O1 C1 . 1.2595(16) ?
    O1' C1 2_556 1.2592(17) ?
    O2' C21 2_556 1.2578(16) ?
    N012 C29 . 1.3959(18) ?
    N012 C28 . 1.4212(18) ?
    N012 H012 . 0.80(2) ?
    C14 C13 . 1.386(2) ?
    C14 C9 . 1.405(2) ?
    C28 C27 . 1.394(2) ?
    C28 C23 . 1.397(2) ?
    C8 C7 . 1.3966(19) ?
    C8 C3 . 1.401(2) ?
    C8 N1 . 1.4193(18) ?
    N1 C9 . 1.4003(19) ?
    N1 H1 . 0.81(2) ?
    C31 C30 . 1.386(2) ?
    C31 C32 . 1.387(2) ?
    C31 H31 . 0.9500 ?
    C13 C12 . 1.389(2) ?
    C13 H13 . 0.9500 ?
    C27 C26 . 1.388(2) ?
    C27 H27 . 0.9500 ?
    C2 C3 . 1.5050(19) ?
    C2 C1 . 1.5203(19) ?
    C2 H2A . 0.9900 ?
    C2 H2B . 0.9900 ?
    C9 C10 . 1.405(2) ?
    C1 O1' 2_556 1.2592(17) ?
    C30 C29 . 1.400(2) ?
    C1D H02A . 0.9800 ?
    C1D H02B . 0.9800 ?
    C1D H02C . 0.9800 ?
    C5 C6 . 1.389(2) ?
    C5 C4 . 1.390(2) ?
    C5 H5 . 0.9500 ?
    C12 C11 . 1.388(2) ?
    C12 H12 . 0.9500 ?
    C11 C10 . 1.385(2) ?
    C11 H11 . 0.9500 ?
    C7 C6 . 1.389(2) ?
    C7 H7 . 0.9500 ?
    C6 H6 . 0.9500 ?
    C2D H03A . 0.9800 ?
    C2D H03B . 0.9800 ?
    C2D H03C . 0.9800 ?
    C4 C3 . 1.392(2) ?
    C4 H4 . 0.9500 ?
    C26 C25 . 1.388(2) ?
    C26 H26 . 0.9500 ?
    C22 C23 . 1.511(2) ?
    C22 C21 . 1.5198(19) ?
    C22 H22A . 0.9900 ?
    C22 H22B . 0.9900 ?
    C32 C33 . 1.384(2) ?
    C32 H32 . 0.9500 ?
    C21 O2' 2_556 1.2579(16) ?
    C23 C24 . 1.3992(19) ?
    C24 C25 . 1.390(2) ?
    C24 H24 . 0.9500 ?
    C25 H25 . 0.9500 ?
    C33 C34 . 1.386(2) ?
    C33 H33 . 0.9500 ?
    C34 C29 . 1.402(2) ?
loop_
    _geom_angle_atom_site_label_1
    _geom_angle_atom_site_label_2
    _geom_angle_atom_site_label_3
    _geom_angle_site_symmetry_1
    _geom_angle_site_symmetry_3
    _geom_angle
    _geom_angle_publ_flag
    O2 Cu1 O1 . . 86.92(5) y
    O2 Cu1 O2' . . 167.83(4) y
    O1 Cu1 O2' . . 92.47(6) y
    O2 Cu1 O1' . . 90.59(5) y
    O1 Cu1 O1' . . 167.60(4) y
    O2' Cu1 O1' . . 87.41(6) y
    O2 Cu1 O1D . . 97.11(5) y
    O1 Cu1 O1D . . 94.31(4) y
    O2' Cu1 O1D . . 95.06(4) y
    O1' Cu1 O1D . . 98.06(4) y
    O2 Cu1 Cu1 . 2_556 86.45(4) y
    O1 Cu1 Cu1 . 2_556 85.35(3) y
    O2' Cu1 Cu1 . 2_556 81.39(4) y
    O1' Cu1 Cu1 . 2_556 82.36(3) y
    O1D Cu1 Cu1 . 2_556 176.41(3) y
    O1D S1D C1D . . 106.71(7) ?
    O1D S1D C2D . . 106.52(7) ?
    C1D S1D C2D . . 98.13(8) ?
    C21 O2 Cu1 . . 120.01(9) ?
    S1D O1D Cu1 . . 133.22(6) ?
    C1 O1 Cu1 . . 121.65(9) ?
    C1 O1' Cu1 2_556 . 124.30(9) ?
    C21 O2' Cu1 2_556 . 125.79(9) ?
    C29 N012 C28 . . 119.75(12) ?
    C29 N012 H012 . . 116.5(14) ?
    C28 N012 H012 . . 115.4(14) ?
    C13 C14 C9 . . 122.73(14) ?
    C13 C14 Cl2 . . 118.27(11) ?
    C9 C14 Cl2 . . 118.98(11) ?
    C27 C28 C23 . . 120.00(13) ?
    C27 C28 N012 . . 121.21(13) ?
    C23 C28 N012 . . 118.79(13) ?
    C7 C8 C3 . . 120.06(13) ?
    C7 C8 N1 . . 121.86(13) ?
    C3 C8 N1 . . 118.07(12) ?
    C9 N1 C8 . . 123.36(12) ?
    C9 N1 H1 . . 111.4(14) ?
    C8 N1 H1 . . 113.6(14) ?
    C30 C31 C32 . . 119.23(13) ?
    C30 C31 H31 . . 120.4 ?
    C32 C31 H31 . . 120.4 ?
    C14 C13 C12 . . 119.40(14) ?
    C14 C13 H13 . . 120.3 ?
    C12 C13 H13 . . 120.3 ?
    C26 C27 C28 . . 120.68(14) ?
    C26 C27 H27 . . 119.7 ?
    C28 C27 H27 . . 119.7 ?
    C3 C2 C1 . . 115.83(11) ?
    C3 C2 H2A . . 108.3 ?
    C1 C2 H2A . . 108.3 ?
    C3 C2 H2B . . 108.3 ?
    C1 C2 H2B . . 108.3 ?
    H2A C2 H2B . . 107.4 ?
    N1 C9 C14 . . 122.05(14) ?
    N1 C9 C10 . . 122.15(13) ?
    C14 C9 C10 . . 115.66(13) ?
    O1' C1 O1 2_556 . 125.60(12) ?
    O1' C1 C2 2_556 . 117.90(12) ?
    O1 C1 C2 . . 116.48(12) ?
    C31 C30 C29 . . 122.77(13) ?
    C31 C30 Cl3 . . 118.42(11) ?
    C29 C30 Cl3 . . 118.81(10) ?
    S1D C1D H02A . . 109.5 ?
    S1D C1D H02B . . 109.5 ?
    H02A C1D H02B . . 109.5 ?
    S1D C1D H02C . . 109.5 ?
    H02A C1D H02C . . 109.5 ?
    H02B C1D H02C . . 109.5 ?
    C6 C5 C4 . . 119.31(14) ?
    C6 C5 H5 . . 120.3 ?
    C4 C5 H5 . . 120.3 ?
    C11 C12 C13 . . 120.00(14) ?
    C11 C12 H12 . . 120.0 ?
    C13 C12 H12 . . 120.0 ?
    C10 C11 C12 . . 119.50(15) ?
    C10 C11 H11 . . 120.3 ?
    C12 C11 H11 . . 120.3 ?
    C6 C7 C8 . . 120.25(13) ?
    C6 C7 H7 . . 119.9 ?
    C8 C7 H7 . . 119.9 ?
    C5 C6 C7 . . 120.16(13) ?
    C5 C6 H6 . . 119.9 ?
    C7 C6 H6 . . 119.9 ?
    S1D C2D H03A . . 109.5 ?
    S1D C2D H03B . . 109.5 ?
    H03A C2D H03B . . 109.5 ?
    S1D C2D H03C . . 109.5 ?
    H03A C2D H03C . . 109.5 ?
    H03B C2D H03C . . 109.5 ?
    C5 C4 C3 . . 121.55(14) ?
    C5 C4 H4 . . 119.2 ?
    C3 C4 H4 . . 119.2 ?
    C25 C26 C27 . . 119.88(14) ?
    C25 C26 H26 . . 120.1 ?
    C27 C26 H26 . . 120.1 ?
    C23 C22 C21 . . 111.97(11) ?
    C23 C22 H22A . . 109.2 ?
    C21 C22 H22A . . 109.2 ?
    C23 C22 H22B . . 109.2 ?
    C21 C22 H22B . . 109.2 ?
    H22A C22 H22B . . 107.9 ?
    C33 C32 C31 . . 119.92(13) ?
    C33 C32 H32 . . 120.0 ?
    C31 C32 H32 . . 120.0 ?
    C11 C10 C9 . . 122.69(14) ?
    C11 C10 Cl1 . . 118.58(12) ?
    C9 C10 Cl1 . . 118.73(11) ?
    O2' C21 O2 2_556 . 125.72(13) ?
    O2' C21 C22 2_556 . 117.28(12) ?
    O2 C21 C22 . . 116.98(12) ?
    C28 C23 C24 . . 118.49(13) ?
    C28 C23 C22 . . 120.72(12) ?
    C24 C23 C22 . . 120.72(13) ?
    C4 C3 C8 . . 118.60(12) ?
    C4 C3 C2 . . 120.36(13) ?
    C8 C3 C2 . . 121.01(12) ?
    C25 C24 C23 . . 121.42(14) ?
    C25 C24 H24 . . 119.3 ?
    C23 C24 H24 . . 119.3 ?
    C26 C25 C24 . . 119.44(14) ?
    C26 C25 H25 . . 120.3 ?
    C24 C25 H25 . . 120.3 ?
    C32 C33 C34 . . 119.82(13) ?
    C32 C33 H33 . . 120.1 ?
    C34 C33 H33 . . 120.1 ?
    C33 C34 C29 . . 122.24(13) ?
    C33 C34 Cl4 . . 119.09(11) ?
    C29 C34 Cl4 . . 118.66(10) ?
    N012 C29 C30 . . 120.60(13) ?
    N012 C29 C34 . . 123.50(13) ?
    C30 C29 C34 . . 115.89(12) ?
loop_
    _geom_torsion_atom_site_label_1
    _geom_torsion_atom_site_label_2
    _geom_torsion_atom_site_label_3
    _geom_torsion_atom_site_label_4
    _geom_torsion_site_symmetry_1
    _geom_torsion_site_symmetry_2
    _geom_torsion_site_symmetry_3
    _geom_torsion_site_symmetry_4
    _geom_torsion
    _geom_torsion_publ_flag
    O1 Cu1 O2 C21 . . . . -80.75(10) ?
    O2' Cu1 O2 C21 . . . . 6.7(3) ?
    O1' Cu1 O2 C21 . . . . 87.09(10) ?
    O1D Cu1 O2 C21 . . . . -174.72(10) ?
    Cu1 Cu1 O2 C21 2_556 . . . 4.78(10) ?
    C1D S1D O1D Cu1 . . . . 54.37(10) ?
    C2D S1D O1D Cu1 . . . . -49.71(10) ?
    O2 Cu1 O1D S1D . . . . -106.94(9) ?
    O1 Cu1 O1D S1D . . . . 165.63(8) ?
    O2' Cu1 O1D S1D . . . . 72.77(9) ?
    O1' Cu1 O1D S1D . . . . -15.32(9) ?
    O2 Cu1 O1 C1 . . . . 84.24(11) ?
    O2' Cu1 O1 C1 . . . . -83.59(11) ?
    O1' Cu1 O1 C1 . . . . 5.6(3) ?
    O1D Cu1 O1 C1 . . . . -178.85(10) ?
    Cu1 Cu1 O1 C1 2_556 . . . -2.44(10) ?
    O2 Cu1 O1' C1 . . . 2_556 -93.06(12) ?
    O1 Cu1 O1' C1 . . . 2_556 -14.8(3) ?
    O2' Cu1 O1' C1 . . . 2_556 74.93(11) ?
    O1D Cu1 O1' C1 . . . 2_556 169.68(11) ?
    Cu1 Cu1 O1' C1 2_556 . . 2_556 -6.72(11) ?
    O2 Cu1 O2' C21 . . . 2_556 2.2(3) ?
    O1 Cu1 O2' C21 . . . 2_556 89.04(12) ?
    O1' Cu1 O2' C21 . . . 2_556 -78.54(11) ?
    O1D Cu1 O2' C21 . . . 2_556 -176.41(11) ?
    Cu1 Cu1 O2' C21 2_556 . . 2_556 4.12(11) ?
    C29 N012 C28 C27 . . . . -26.4(2) ?
    C29 N012 C28 C23 . . . . 152.56(13) ?
    C7 C8 N1 C9 . . . . -13.2(2) ?
    C3 C8 N1 C9 . . . . 167.83(13) ?
    C9 C14 C13 C12 . . . . 1.3(2) ?
    Cl2 C14 C13 C12 . . . . -177.01(11) ?
    C23 C28 C27 C26 . . . . 2.1(2) ?
    N012 C28 C27 C26 . . . . -178.99(14) ?
    C8 N1 C9 C14 . . . . -63.1(2) ?
    C8 N1 C9 C10 . . . . 121.19(16) ?
    C13 C14 C9 N1 . . . . -177.33(13) ?
    Cl2 C14 C9 N1 . . . . 0.95(18) ?
    C13 C14 C9 C10 . . . . -1.3(2) ?
    Cl2 C14 C9 C10 . . . . 176.94(10) ?
    Cu1 O1 C1 O1' . . . 2_556 8.65(19) ?
    Cu1 O1 C1 C2 . . . . -169.98(9) ?
    C3 C2 C1 O1' . . . 2_556 3.49(18) ?
    C3 C2 C1 O1 . . . . -177.76(12) ?
    C32 C31 C30 C29 . . . . 1.9(2) ?
    C32 C31 C30 Cl3 . . . . -177.23(11) ?
    C14 C13 C12 C11 . . . . -0.1(2) ?
    C13 C12 C11 C10 . . . . -0.9(2) ?
    C3 C8 C7 C6 . . . . 1.2(2) ?
    N1 C8 C7 C6 . . . . -177.75(13) ?
    C4 C5 C6 C7 . . . . -1.9(2) ?
    C8 C7 C6 C5 . . . . 1.2(2) ?
    C6 C5 C4 C3 . . . . 0.2(2) ?
    C28 C27 C26 C25 . . . . 0.5(2) ?
    C30 C31 C32 C33 . . . . 1.5(2) ?
    C12 C11 C10 C9 . . . . 0.8(2) ?
    C12 C11 C10 Cl1 . . . . -179.88(11) ?
    N1 C9 C10 C11 . . . . 176.25(13) ?
    C14 C9 C10 C11 . . . . 0.3(2) ?
    N1 C9 C10 Cl1 . . . . -3.02(18) ?
    C14 C9 C10 Cl1 . . . . -179.00(10) ?
    Cu1 O2 C21 O2' . . . 2_556 -9.74(19) ?
    Cu1 O2 C21 C22 . . . . 168.74(9) ?
    C23 C22 C21 O2' . . . 2_556 116.54(13) ?
    C23 C22 C21 O2 . . . . -62.08(16) ?
    C27 C28 C23 C24 . . . . -3.4(2) ?
    N012 C28 C23 C24 . . . . 177.69(13) ?
    C27 C28 C23 C22 . . . . 173.79(13) ?
    N012 C28 C23 C22 . . . . -5.15(19) ?
    C21 C22 C23 C28 . . . . 85.23(16) ?
    C21 C22 C23 C24 . . . . -97.69(15) ?
    C5 C4 C3 C8 . . . . 2.1(2) ?
    C5 C4 C3 C2 . . . . -175.91(13) ?
    C7 C8 C3 C4 . . . . -2.8(2) ?
    N1 C8 C3 C4 . . . . 176.17(12) ?
    C7 C8 C3 C2 . . . . 175.18(12) ?
    N1 C8 C3 C2 . . . . -5.80(19) ?
    C1 C2 C3 C4 . . . . -100.88(15) ?
    C1 C2 C3 C8 . . . . 81.12(16) ?
    C28 C23 C24 C25 . . . . 2.1(2) ?
    C22 C23 C24 C25 . . . . -175.05(13) ?
    C27 C26 C25 C24 . . . . -1.8(2) ?
    C23 C24 C25 C26 . . . . 0.5(2) ?
    C31 C32 C33 C34 . . . . -2.6(2) ?
    C32 C33 C34 C29 . . . . 0.3(2) ?
    C32 C33 C34 Cl4 . . . . -179.55(11) ?
    C28 N012 C29 C30 . . . . -59.39(19) ?
    C28 N012 C29 C34 . . . . 121.85(15) ?
    C31 C30 C29 N012 . . . . 177.19(14) ?
    Cl3 C30 C29 N012 . . . . -3.74(19) ?
    C31 C30 C29 C34 . . . . -4.0(2) ?
    Cl3 C30 C29 C34 . . . . 175.12(10) ?
    C33 C34 C29 N012 . . . . -178.30(13) ?
    Cl4 C34 C29 N012 . . . . 1.52(19) ?
    C33 C34 C29 C30 . . . . 2.9(2) ?
    Cl4 C34 C29 C30 . . . . -177.30(10) ?
data_global
_journal_date_recd_electronic     2012-02-10
_journal_date_accepted     2012-03-16
_journal_name_full     'Acta Crystallographica, Section E'
_journal_year     2012
_journal_volume     68
_journal_issue      4
_journal_page_first     m474
_journal_page_last     m475
_journal_paper_category     QM
_journal_paper_doi     10.1107/S160053681201152X
_journal_coeditor_code     GG2076
_publ_contact_author
;
Pr. Emmanuel Guillon
Institut de Chimie Mol\'eculaire de Reims, ICMR, UMR CNRS 7312
Universit\'e de Reims Champagne Ardenne
Moulin de la Housse, BP 1039
51687 Reims cedex 2
France
;
_publ_contact_author_email     emmanuel.guillon@univ-reims.fr
_publ_contact_author_fax     '(33) 03 26 91 32 43'
_publ_contact_author_phone     '(33) 03 26 91 32 43'
_publ_section_title
;\
Tetrakis{2-[2-(2,6-dichloroanilino)phenyl]ethanoato-\k^2^<i>O</i>:<i>O</i>'}\
bis[(dimethyl sulfoxide-\k<i>O</i>)copper(II)](<i>Cu</i>---<i>Cu</i>): a
binuclear Cu^II^ complex with the non-steroidal anti-inflammatory drug
diclofenac
;
loop_
    _publ_author_name
    _publ_author_address
    'St\'ephanie Sayen'
;
Institut de Chimie Mol\'eculaire de Reims, ICMR, UMR CNRS  7312
Universit\'e de Reims Champagne Ardenne
Moulin de la Housse, BP 1039
51687 Reims cedex 2
France
;
    'Guillon, Emmanuel'
;
Institut de Chimie Mol\'eculaire de Reims, ICMR, UMR CNRS  7312
Universit\'e de Reims Champagne Ardenne
Moulin de la Housse, BP 1039
51687 Reims cedex 2
France
;
