# Supplementary material for: Tetra­kis{2-[2-(2,6-dichloro­anilino)phen­yl]ethano­ato-κ2 O:O′}bis­[(dimethyl sulfoxide-κO)copper(II)](Cu—Cu): a binuclear CuII complex with the non-steroidal anti-inflammatory drug diclofenac
Source: Acta Crystallogr Sect E Struct Rep Online. 2012 Mar 24;68(Pt 4):m474–5. doi: 10.1107/S160053681201152X (PMC3343863; doi:10.1107/S160053681201152X)
Supplement: Supplementary file 2 [file e-68-0m474-Isup2.hkl]

#
# h,k,l, Fc-squared, Fo-squared, sigma(Fo-squared) and status flag
#
data_I
_shelx_title ' s_sayen in P -1'
_shelx_refln_list_code          4
_shelx_F_calc_maximum      205.75
_exptl_crystal_F_000       746.00
_reflns_d_resolution_high  0.6457
 
loop_
 _symmetry_equiv_pos_as_xyz
 'x, y, z'
 '-x, -y, -z'
 
_cell_length_a    10.3570
_cell_length_b    12.7870
_cell_length_c    12.9250
_cell_angle_alpha  81.605
_cell_angle_beta   75.561
_cell_angle_gamma  68.489
 
_shelx_F_squared_multiplier     1.000
 
loop_
 _refln_index_h
 _refln_index_k
 _refln_index_l
 _refln_F_squared_calc
 _refln_F_squared_meas
 _refln_F_squared_sigma
 _refln_observed_status
   2   0   0     1523.27     1689.99     10.37 o
   3   0   0    13204.12    13593.54     63.65 o
   4   0   0     6614.62     6687.47     56.82 o
   5   0   0     1317.91     1362.61     12.78 o
   6   0   0      258.48      306.12      7.02 o
   7   0   0      132.78      121.66      4.90 o
   8   0   0      108.54       89.56      4.81 o
   9   0   0       91.09      110.36      6.71 o
  10   0   0       12.91       13.21      4.14 o
  11   0   0      139.52      129.92     10.30 o
  12   0   0      291.91      326.62     21.90 o
  13   0   0       77.72       48.24     10.02 o
  14   0   0       73.82       57.99     13.04 o
 -13   1   0     1169.61     1211.70     44.50 o
 -12   1   0      646.04      661.79     31.44 o
 -11   1   0       41.26       31.20      9.48 o
 -10   1   0       14.43       14.46      4.76 o
  -9   1   0     3565.82     3520.11     38.30 o
  -8   1   0     1743.52     1757.71     25.84 o
  -7   1   0     1105.97     1059.00     17.68 o
  -6   1   0     2114.93     2162.93     25.96 o
  -5   1   0      564.12      460.92      8.73 o
  -4   1   0      391.91      543.03      7.98 o
  -3   1   0     1542.81     1592.80     13.71 o
  -2   1   0      457.97      487.58      7.57 o
  -1   1   0      122.39      114.56      4.95 o
   2   1   0        3.43        2.08      0.65 o
   3   1   0    41653.18    41958.48    178.37 o
   4   1   0      772.77      748.00      9.94 o
   5   1   0     1233.31     1310.88     11.48 o
   6   1   0      773.44      841.83     11.52 o
   7   1   0     1087.70     1040.53     20.05 o
   8   1   0      907.25      890.22     14.54 o
   9   1   0      332.19      327.03     10.56 o
  10   1   0      178.81      157.39     10.47 o
  11   1   0      474.59      465.34     18.38 o
  12   1   0      952.99     1028.31     37.10 o
  13   1   0        1.43       -7.04      7.04 o
  14   1   0      379.79      345.29     27.92 o
 -13   2   0       74.64       60.46     11.49 o
 -12   2   0      249.45      211.12     19.14 o
 -11   2   0       41.05       27.55      7.60 o
 -10   2   0     1775.14     1770.00     36.39 o
  -9   2   0     1610.99     1656.68     33.41 o
  -8   2   0       90.73       97.60      8.30 o
  -7   2   0        2.43        2.38      3.14 o
  -6   2   0      145.92      136.75      8.30 o
  -5   2   0     5767.05     5895.60     85.78 o
  -4   2   0      493.15      427.12     11.38 o
  -3   2   0     1442.09     1430.48     18.35 o
  -2   2   0     2000.05     1965.12     18.02 o
  -1   2   0     1278.59     1323.88     11.45 o
   0   2   0    10293.27    10063.96     89.57 o
   1   2   0    10822.68    10968.06     81.30 o
   2   2   0      193.43      258.42      4.52 o
   3   2   0     4593.40     4811.87     17.97 o
   4   2   0     1619.19     1802.64     10.80 o
   5   2   0      222.50      215.37      4.96 o
   6   2   0      149.30      111.71      4.34 o
   7   2   0      291.63      302.08      7.52 o
   8   2   0     3510.77     3506.47     34.41 o
   9   2   0       61.83       60.09      4.79 o
  10   2   0        5.14        6.65      3.96 o
  11   2   0       30.95       28.49      6.96 o
  12   2   0      271.60      243.42     18.87 o
  13   2   0        2.12        2.79      6.57 o
  14   2   0       11.45        9.81      6.94 o
 -13   3   0       74.95       76.36     15.89 o
 -12   3   0     1143.10     1129.93     43.24 o
 -11   3   0        0.14        0.59      7.91 o
 -10   3   0       57.84       68.46      8.71 o
  -9   3   0      876.57      912.19     25.81 o
  -8   3   0      355.57      351.20     15.35 o
  -7   3   0        1.66        7.10      3.96 o
  -6   3   0     1265.00     1220.63     24.68 o
  -5   3   0      595.87      576.39     15.82 o
  -4   3   0      552.35      623.08     16.45 o
  -3   3   0      539.68      588.77      8.29 o
  -2   3   0     2264.98     2264.57     21.28 o
  -1   3   0     1468.30     1537.30     11.88 o
   0   3   0      638.85      782.67      7.64 o
   1   3   0    14112.56    14340.08    105.12 o
   2   3   0     1840.71     1838.44     12.75 o
   3   3   0     2123.14     2237.07     13.41 o
   4   3   0     4248.94     4379.25     22.76 o
   5   3   0        4.81        7.01      1.11 o
   6   3   0     1344.00     1299.90     20.18 o
   7   3   0      955.39      861.47     13.71 o
   8   3   0       19.07       24.87      3.13 o
   9   3   0      485.84      479.28     11.99 o
  10   3   0      222.28      237.22     12.30 o
  11   3   0        8.34       14.62      4.53 o
  12   3   0      799.44      769.74     24.18 o
  13   3   0      548.29      494.78     26.30 o
  14   3   0       20.63       16.21     17.47 o
 -12   4   0       64.46       55.45     11.42 o
 -11   4   0       44.30       33.62      8.92 o
 -10   4   0      119.92       77.97     11.51 o
  -9   4   0     1223.63     1221.89     30.95 o
  -8   4   0      414.09      422.13     17.46 o
  -7   4   0      328.25      339.73     14.78 o
  -6   4   0     2477.11     2563.21     37.56 o
  -5   4   0     1997.40     2090.48     31.72 o
  -4   4   0       78.63      102.72      5.97 o
  -3   4   0       32.30       51.30      2.79 o
  -2   4   0     1801.02     2002.29     15.28 o
  -1   4   0     1448.72     1587.92     13.62 o
   0   4   0     2592.53     2417.46     17.75 o
   1   4   0     2868.27     3055.88     42.94 o
   2   4   0     1463.68     1415.38     13.62 o
   3   4   0      249.04      307.61      6.01 o
   4   4   0     5731.37     5959.83     26.14 o
   5   4   0     3570.10     3891.51     22.39 o
   6   4   0      181.12      177.31      5.17 o
   7   4   0       76.39       60.65      4.20 o
   8   4   0     1552.85     1449.88     26.16 o
   9   4   0      915.98      908.82     22.13 o
  10   4   0      390.35      395.53     15.69 o
  11   4   0       63.12       58.97      7.19 o
  12   4   0      668.79      656.66     27.32 o
  13   4   0       19.97       29.77     10.55 o
  14   4   0        1.29       -0.90      5.64 o
  15   4   0      918.89      904.02     67.64 o
 -12   5   0      129.21      127.35     18.95 o
 -11   5   0       44.63       56.14     12.18 o
 -10   5   0      128.79      110.95     13.84 o
  -9   5   0       30.64       36.57      6.75 o
  -8   5   0        3.28        9.82      4.32 o
  -7   5   0       87.76       89.80      8.48 o
  -6   5   0       20.84       29.38      5.29 o
  -5   5   0     4627.18     4469.93     79.10 o
  -4   5   0     1093.18     1138.53     16.17 o
  -3   5   0      159.42      180.81      6.14 o
  -2   5   0      113.39      152.26      5.00 o
  -1   5   0      406.36      528.43      8.16 o
   0   5   0     2382.34     2342.69     14.22 o
   1   5   0       34.93       32.64      2.16 o
   2   5   0      647.79      737.43     15.67 o
   3   5   0    10521.18    10254.64     42.85 o
   4   5   0     1111.43     1092.95     12.03 o
   5   5   0      123.24       90.79      3.92 o
   6   5   0      143.73      161.07      6.23 o
   7   5   0     6464.78     6485.82     37.75 o
   8   5   0     4988.62     5051.03     43.76 o
   9   5   0     3108.15     3139.88     51.50 o
  10   5   0       89.62       83.17      7.62 o
  11   5   0      351.33      357.40     15.91 o
  12   5   0     1584.89     1616.43     49.07 o
  13   5   0        9.91       14.59      6.07 o
  14   5   0       53.24       67.54     10.98 o
  15   5   0      447.48      393.25     44.39 o
 -11   6   0        1.79       -9.03      9.03 o
 -10   6   0      316.39      350.55     24.28 o
  -9   6   0      457.74      433.98     25.22 o
  -8   6   0      460.54      448.27     19.58 o
  -7   6   0      214.76      221.11     13.29 o
  -6   6   0     1840.70     1902.72     35.67 o
  -5   6   0     6417.49     6415.19     44.32 o
  -4   6   0       19.78       15.54      2.60 o
  -3   6   0     1158.89     1089.75     15.98 o
  -2   6   0     7752.22     8076.38     47.12 o
  -1   6   0       16.02       34.41      2.83 o
   0   6   0      669.46      586.02      7.81 o
   1   6   0     1218.24     1203.54     13.35 o
   2   6   0     3906.31     4298.47     43.51 o
   3   6   0      370.81      292.76      6.92 o
   4   6   0      924.34     1015.76     14.16 o
   5   6   0      343.10      376.70      8.98 o
   6   6   0      265.39      229.55      7.60 o
   7   6   0      805.73      805.09     14.80 o
   8   6   0       87.25       66.49      4.25 o
   9   6   0     3808.90     3787.44     32.29 o
  10   6   0      473.11      500.03     15.42 o
  11   6   0     1071.44     1043.42     23.74 o
  12   6   0      352.32      352.17     14.47 o
  13   6   0        6.26        0.75      4.29 o
  14   6   0      100.73       95.09     12.87 o
  15   6   0      746.83      737.38     44.78 o
 -11   7   0        0.84       -4.73     12.27 o
 -10   7   0       86.31       75.11     13.19 o
  -9   7   0       15.08       22.99      8.39 o
  -8   7   0      308.27      353.05     18.13 o
  -7   7   0      241.71      243.84     14.50 o
  -6   7   0       11.56       12.12      4.60 o
  -5   7   0      653.47      632.06     13.55 o
  -4   7   0      450.84      455.26     10.50 o
  -3   7   0        2.47       -0.28      2.11 o
  -2   7   0     9767.09     9561.99     49.09 o
  -1   7   0     1479.77     1415.85     17.48 o
   0   7   0     3756.95     3760.78     38.88 o
   1   7   0      476.96      464.02     10.16 o
   2   7   0     1567.74     1486.07     27.89 o
   3   7   0     1756.47     1633.97     19.43 o
   4   7   0     4941.16     4939.33     36.47 o
   5   7   0      185.93      222.30      7.96 o
   6   7   0     3000.45     3007.12     40.92 o
   7   7   0     1691.31     1766.39     25.28 o
   8   7   0      367.44      356.72     10.87 o
   9   7   0      144.87      122.32      8.06 o
  10   7   0       12.50       17.17      5.08 o
  11   7   0       65.82       69.00     10.44 o
  12   7   0      561.21      549.42     20.99 o
  13   7   0       36.20       27.66      6.21 o
  14   7   0       40.21       43.35      8.97 o
  15   7   0       22.03        8.52     18.94 o
 -10   8   0      419.29      462.45     30.92 o
  -9   8   0     1008.40     1031.21     47.78 o
  -8   8   0      722.91      739.70     27.09 o
  -7   8   0      539.47      523.18     21.93 o
  -6   8   0      384.29      383.49     17.98 o
  -5   8   0     2076.75     2152.93     31.35 o
  -4   8   0      114.52      120.77      6.05 o
  -3   8   0       94.17       94.11      5.70 o
  -2   8   0      948.34      947.50     18.77 o
  -1   8   0     3947.39     4063.19     28.13 o
   0   8   0      755.16      783.42     12.65 o
   1   8   0     1833.54     1755.31     21.34 o
   2   8   0        7.31        5.21      3.67 o
   3   8   0       59.49       46.48      5.98 o
   4   8   0      163.72      184.73      6.89 o
   5   8   0     2041.93     2009.64     25.83 o
   6   8   0      615.31      689.75     16.59 o
   7   8   0     1499.30     1537.22     32.54 o
   8   8   0      157.07      174.51     10.11 o
   9   8   0     1738.01     1685.64     26.12 o
  10   8   0     2569.49     2578.55     37.27 o
  11   8   0        4.22        1.72      4.66 o
  12   8   0      496.42      491.72     19.93 o
  13   8   0        2.77        8.62      5.19 o
  14   8   0       15.40        2.97      5.89 o
  15   8   0       97.38       73.28     20.62 o
 -10   9   0       54.28       58.22     19.46 o
  -9   9   0       74.23       59.87     10.40 o
  -8   9   0       61.44       54.89      9.49 o
  -7   9   0      173.52      148.89     12.62 o
  -6   9   0      436.66      446.93     20.29 o
  -5   9   0       70.09       74.41      7.64 o
  -4   9   0     2084.65     2084.04     28.65 o
  -3   9   0      363.24      363.59     11.57 o
  -2   9   0     1310.49     1352.24     20.84 o
  -1   9   0     1313.45     1254.82     16.43 o
   0   9   0      295.52      276.57      8.02 o
   1   9   0      931.77      969.87     20.89 o
   2   9   0     2185.98     2200.53     38.94 o
   3   9   0     4019.39     4226.98     53.79 o
   4   9   0       57.35       44.28      2.40 o
   5   9   0      142.40      153.16      7.09 o
   6   9   0      310.42      289.67     10.83 o
   7   9   0      631.26      674.39     17.65 o
   8   9   0       44.36       42.46      7.91 o
   9   9   0       70.25       69.43      8.54 o
  10   9   0      584.42      598.10     20.50 o
  11   9   0       13.22        5.38      3.99 o
  12   9   0        9.61        5.65      5.39 o
  13   9   0      171.23      170.01     14.06 o
  14   9   0       31.43       26.53     13.35 o
  15   9   0      272.18      244.34     34.24 o
  -9  10   0       19.90       34.81     17.59 o
  -8  10   0        0.94       12.50      7.08 o
  -7  10   0       17.74       15.20      5.27 o
  -6  10   0      140.00      141.48     13.48 o
  -5  10   0      169.77      169.80     10.14 o
  -4  10   0      134.90      115.72      6.96 o
  -3  10   0      709.05      661.82     16.21 o
  -2  10   0      662.00      713.43     15.89 o
  -1  10   0      299.97      279.15      9.20 o
   0  10   0      121.65      120.42      7.00 o
   1  10   0       23.80       16.00      2.81 o
   2  10   0     1696.58     1661.55     44.97 o
   3  10   0     1484.51     1472.11     37.12 o
   4  10   0       98.40       81.17      8.79 o
   5  10   0     3417.44     3281.48     45.18 o
   6  10   0      268.44      263.93     10.08 o
   7  10   0      105.07      105.09      7.22 o
   8  10   0       68.21       56.70     10.92 o
   9  10   0       52.41       64.08      8.71 o
  10  10   0     2086.54     2112.04     35.09 o
  11  10   0      260.64      245.46     14.20 o
  12  10   0      225.27      224.31     16.04 o
  13  10   0      142.48      137.92     13.06 o
  14  10   0        3.73       33.11     13.83 o
  -8  11   0       20.07      -14.42     14.42 o
  -7  11   0      776.42      766.50     35.77 o
  -6  11   0       11.71       -1.39      5.27 o
  -5  11   0       15.73        8.33      4.10 o
  -4  11   0      208.22      188.00     10.41 o
  -3  11   0       61.60       69.00      5.82 o
  -2  11   0      588.58      662.88     15.82 o
  -1  11   0      139.85      131.45      6.51 o
   0  11   0      748.76      713.59     16.95 o
   1  11   0      238.45      269.90     10.15 o
   2  11   0      258.03      257.45     15.61 o
   3  11   0      541.14      538.37     22.02 o
   4  11   0     3477.51     3568.12     55.42 o
   5  11   0       83.33       68.67      8.61 o
   6  11   0      862.10      825.58     18.69 o
   7  11   0      348.92      346.73     18.02 o
   8  11   0      510.59      489.01     21.66 o
   9  11   0      261.08      244.16     15.93 o
  10  11   0      193.11      197.19     14.85 o
  11  11   0       70.28       71.90      8.61 o
  12  11   0      199.91      208.13     13.81 o
  13  11   0      267.40      273.34     19.31 o
  14  11   0      107.53      102.43     21.54 o
  -6  12   0      128.21      131.78     15.80 o
  -5  12   0      114.71      136.45     11.03 o
  -4  12   0        0.67       -2.25      4.65 o
  -3  12   0       99.07      105.17      8.35 o
  -2  12   0      123.15      150.05      9.60 o
  -1  12   0      198.59      190.45      9.58 o
   0  12   0       48.22       48.23      5.13 o
   1  12   0      445.76      509.24     22.56 o
   2  12   0       16.33       12.24      5.22 o
   3  12   0     1644.44     1592.33     39.36 o
   4  12   0      488.76      479.54     21.99 o
   5  12   0      704.83      678.38     25.98 o
   6  12   0      297.36      332.96     18.64 o
   7  12   0     3093.45     3238.52     57.45 o
   8  12   0      143.24      112.07     10.13 o
   9  12   0      355.25      346.46     26.70 o
  10  12   0      309.43      349.52     19.91 o
  11  12   0       45.79       46.19      7.11 o
  12  12   0      324.08      297.33     20.94 o
  13  12   0       87.45      103.97     12.61 o
  14  12   0      202.60      154.53     26.68 o
  -5  13   0      720.72      773.01     30.15 o
  -4  13   0      183.52      189.76     15.26 o
  -3  13   0      106.22       95.12     12.60 o
  -2  13   0      680.50      705.95     24.63 o
  -1  13   0      429.94      445.32     19.63 o
   0  13   0      110.69      116.02     12.12 o
   1  13   0       11.20        8.26      5.97 o
   2  13   0     2170.61     2164.15     48.31 o
   3  13   0      215.92      211.06     15.54 o
   4  13   0      215.89      210.78     15.47 o
   5  13   0       78.82       61.15      9.04 o
   6  13   0      232.39      218.51     15.95 o
   7  13   0     1826.83     1815.78     44.46 o
   8  13   0       13.10       13.52      6.16 o
   9  13   0      289.33      269.76     18.14 o
  10  13   0       91.27       95.61     11.68 o
  11  13   0       11.52        5.01     15.33 o
  12  13   0       35.16       29.00      6.82 o
  13  13   0      223.37      188.62     18.98 o
  14  13   0      177.38      147.97     27.37 o
  -5  14   0        2.73        3.14      6.88 o
  -4  14   0      288.00      261.33     18.37 o
  -3  14   0       55.77       77.53     12.43 o
  -2  14   0      875.93      920.20     36.66 o
  -1  14   0       42.19       29.81     11.50 o
   0  14   0       23.06        4.35      5.28 o
   1  14   0        5.03       -5.16      6.43 o
   2  14   0      589.14      638.27     27.81 o
   3  14   0      692.34      697.53     36.08 o
   4  14   0       18.75       14.97      6.07 o
   5  14   0     1180.68     1189.16     37.42 o
   6  14   0      261.33      240.17     17.53 o
   7  14   0      341.89      354.71     22.92 o
   8  14   0        1.26       -6.31      9.44 o
   9  14   0       14.55        4.11      8.38 o
  10  14   0     1487.50     1518.86     44.20 o
  11  14   0       11.25        9.02      7.21 o
  12  14   0        3.20       -7.03      8.95 o
  13  14   0       52.04       51.78      8.77 o
  -4  15   0        9.53      -21.63     30.53 o
  -3  15   0     1026.20     1037.56     65.67 o
  -2  15   0      721.95      784.79     44.18 o
  -1  15   0       95.21       96.96     12.01 o
   0  15   0      110.02      106.06     12.78 o
   1  15   0      555.12      527.47     26.66 o
   2  15   0       80.64       66.27     11.33 o
   3  15   0        7.13        5.50      6.72 o
   4  15   0       23.59       14.57      6.75 o
   5  15   0     1199.77     1222.50     41.22 o
   6  15   0       66.19       60.60     11.09 o
   7  15   0       34.62       31.86      9.16 o
   8  15   0      482.26      523.61     26.56 o
   9  15   0        4.51        0.79      6.70 o
  10  15   0      389.71      394.54     23.66 o
  11  15   0        8.10       -6.11      7.51 o
  12  15   0       26.31       29.59     13.36 o
  13  15   0      418.66      388.41     35.53 o
  -3  16   0      360.22      384.43     46.22 o
  -2  16   0       98.95       64.38     15.49 o
  -1  16   0        7.69       22.81     13.09 o
   0  16   0      642.33      688.87     31.60 o
   1  16   0      393.86      436.63     25.38 o
   2  16   0       19.67       24.22      7.66 o
   3  16   0       66.38       79.17     11.97 o
   4  16   0       78.89      103.37     13.63 o
   5  16   0      517.48      526.80     27.60 o
   6  16   0       52.18       35.87      8.52 o
   7  16   0      427.20      444.66     25.65 o
   8  16   0      340.34      357.05     23.04 o
   9  16   0      170.87      165.76     16.43 o
  10  16   0        6.07       16.02      7.11 o
  11  16   0        2.72       -0.52     16.24 o
  12  16   0      197.67      161.10     29.38 o
   0  17   0      195.49      173.92     21.98 o
   1  17   0        2.20       -2.89      9.41 o
   2  17   0       50.82       14.39     16.38 o
   3  17   0      190.01      198.24     18.34 o
   4  17   0      104.55      102.01     15.90 o
   5  17   0        4.53        8.60     10.04 o
   6  17   0       15.54       11.18      7.00 o
   7  17   0      249.94      297.24     22.33 o
   8  17   0      617.87      662.88     32.23 o
   9  17   0      120.44      123.14     14.79 o
  10  17   0      405.94      481.39     34.01 o
  11  17   0       54.13       62.98     20.15 o
   1  18   0       70.80       85.20     19.79 o
   2  18   0      395.52      397.31     32.20 o
   3  18   0        4.52       19.80      9.59 o
   4  18   0        1.44       -1.80     10.74 o
   5  18   0       29.39        8.69      7.50 o
   6  18   0       29.65       32.31     10.83 o
   7  18   0      196.87      240.55     25.71 o
   8  18   0       11.43       50.31     19.90 o
   9  18   0       14.90       -1.07     12.74 o
   3  19   0       32.36       10.19     11.02 o
   4  19   0        2.43        4.92     13.56 o
  -9 -18   1       54.31       94.11     22.77 o
  -8 -18   1      403.97      403.27     45.75 o
  -7 -18   1       24.19       14.42      9.01 o
  -6 -18   1      194.90      195.84     60.32 o
  -5 -18   1      347.84      347.33     30.39 o
  -4 -18   1       10.70       23.68     10.51 o
  -3 -18   1       76.29       79.28     16.17 o
  -2 -18   1       14.32        4.43     21.60 o
  -1 -18   1      315.75      320.96     37.42 o
 -10 -17   1      367.39      429.46     45.02 o
  -9 -17   1       10.39       15.02      9.53 o
  -8 -17   1      156.84      167.83     16.92 o
  -7 -17   1       13.83       15.04      7.32 o
  -6 -17   1      274.36      291.10     30.12 o
  -5 -17   1      620.34      632.23     31.51 o
  -4 -17   1      245.02      262.29     20.92 o
  -3 -17   1       46.55       34.09     15.29 o
  -2 -17   1      906.09     1002.53     39.60 o
  -1 -17   1       88.86       84.29     12.53 o
   0 -17   1       25.11       35.18      9.91 o
 -11 -16   1       16.65        8.09      8.64 o
 -10 -16   1      424.98      452.43     26.17 o
  -9 -16   1       47.56       49.23      9.88 o
  -8 -16   1      225.22      232.24     20.46 o
  -7 -16   1      238.71      238.90     20.17 o
  -6 -16   1        7.13       -3.02      6.13 o
  -5 -16   1        3.00        5.35      6.28 o
  -4 -16   1      240.46      222.03     18.28 o
  -3 -16   1      211.56      199.82     17.75 o
  -2 -16   1       64.68       73.38     11.82 o
  -1 -16   1       52.10       68.09     11.19 o
   0 -16   1       44.45       38.67      9.20 o
   1 -16   1      166.23      170.37     28.72 o
   2 -16   1      128.43      119.32     19.01 o
 -12 -15   1      175.71      185.96     17.75 o
 -11 -15   1        8.39       -2.72      5.84 o
 -10 -15   1      118.52      136.10     17.83 o
  -9 -15   1      171.94      162.98     15.39 o
  -8 -15   1        0.90        3.05      5.53 o
  -7 -15   1      809.43      824.05     33.18 o
  -6 -15   1       32.97       30.33      8.64 o
  -5 -15   1      210.41      209.64     19.16 o
  -4 -15   1       47.87       56.04     10.40 o
  -3 -15   1       25.11       17.46      6.71 o
  -2 -15   1       21.97       23.49      8.07 o
  -1 -15   1     1183.99     1153.20     39.40 o
   0 -15   1       13.05        6.06      5.64 o
   1 -15   1        0.06       -6.30      6.30 o
   2 -15   1        9.31       21.70     11.04 o
   3 -15   1       20.64       20.86     10.18 o
   4 -15   1       14.36        5.78     26.42 o
 -13 -14   1      272.88      251.98     16.76 o
 -12 -14   1       77.68       76.94      9.61 o
 -11 -14   1       14.05       10.07      7.50 o
 -10 -14   1      119.33      157.61     15.11 o
  -9 -14   1      262.74      281.18     33.80 o
  -8 -14   1       77.16       86.16     11.56 o
  -7 -14   1       83.09       72.97     10.25 o
  -6 -14   1      293.96      269.46     18.52 o
  -5 -14   1       37.87       37.76      8.92 o
  -4 -14   1       42.33       36.67      8.52 o
  -3 -14   1       93.31       84.99     15.24 o
  -2 -14   1      304.15      316.28     20.05 o
  -1 -14   1      156.46      179.89     15.76 o
   0 -14   1        0.53        3.38      6.03 o
   1 -14   1      151.87      154.24     14.50 o
   2 -14   1     1273.00     1323.94     40.50 o
   3 -14   1      229.94      242.43     24.89 o
   4 -14   1        6.53       -7.38      7.38 o
   5 -14   1        5.12      -12.50     12.50 o
 -13 -13   1      418.85      407.89     23.80 o
 -12 -13   1       37.33       32.35      7.33 o
 -11 -13   1      129.73      117.04     13.05 o
 -10 -13   1      576.18      554.39     26.15 o
  -9 -13   1        9.51        7.26      5.45 o
  -8 -13   1      547.31      558.35     25.41 o
  -7 -13   1       20.26       16.06      6.56 o
  -6 -13   1     1148.62     1224.73     36.43 o
  -5 -13   1      366.95      385.96     20.79 o
  -4 -13   1      446.56      433.30     22.12 o
  -3 -13   1       31.19       29.86      7.40 o
  -2 -13   1       52.44       55.27      9.14 o
  -1 -13   1      949.25      962.11     32.82 o
   0 -13   1       21.89       16.65      6.36 o
   1 -13   1      580.04      578.10     30.73 o
   2 -13   1      827.53      845.60     27.50 o
   3 -13   1      110.89      116.79     13.81 o
   4 -13   1      371.69      359.87     23.39 o
   5 -13   1        6.67       12.06      6.22 o
 -14 -12   1        1.78       -6.00      8.47 o
 -13 -12   1       97.44       81.99     17.20 o
 -12 -12   1        0.88       -4.06      5.11 o
 -11 -12   1       15.18        5.55      5.70 o
 -10 -12   1      479.46      498.38     24.05 o
  -9 -12   1       23.22       23.57      6.76 o
  -8 -12   1       77.74       68.53      9.39 o
  -7 -12   1      467.57      468.03     22.06 o
  -6 -12   1       11.80        4.80      5.85 o
  -5 -12   1      872.51      887.62     29.70 o
  -4 -12   1     2467.93     2563.69     50.09 o
  -3 -12   1     1659.60     1739.48     41.34 o
  -2 -12   1      734.89      710.00     37.23 o
  -1 -12   1     2003.57     2016.34     36.08 o
   0 -12   1       61.96       42.43      5.41 o
   1 -12   1       58.59       60.16      7.78 o
   2 -12   1     2171.07     2174.13     38.63 o
   3 -12   1      198.73      184.93     11.06 o
   4 -12   1      454.75      451.61     20.53 o
   5 -12   1      675.81      682.51     23.68 o
   6 -12   1      463.03      462.21     26.99 o
 -14 -11   1       95.63       97.74     13.96 o
 -13 -11   1      620.31      659.08     25.46 o
 -12 -11   1       31.22       15.83      4.97 o
 -11 -11   1       37.84       34.58      5.81 o
 -10 -11   1     1556.56     1686.63     36.02 o
  -9 -11   1     1172.87     1292.94     30.17 o
  -8 -11   1      423.04      376.73     15.75 o
  -7 -11   1      763.85      799.12     21.14 o
  -6 -11   1       67.53       73.23      6.02 o
  -5 -11   1       79.76       78.84      7.85 o
  -4 -11   1      164.70      156.42     12.31 o
  -3 -11   1      203.92      208.73     22.01 o
  -2 -11   1       88.82       68.28      4.36 o
  -1 -11   1     1455.70     1489.62     24.27 o
   0 -11   1       20.59       27.11      4.58 o
   1 -11   1      285.08      257.16     12.34 o
   2 -11   1      367.20      372.60     11.81 o
   3 -11   1      221.14      229.84     10.14 o
   4 -11   1      114.08      104.19      8.81 o
   5 -11   1      444.45      431.37     18.07 o
   6 -11   1      334.18      334.28     19.08 o
   7 -11   1      359.61      343.69     24.05 o
   8 -11   1      187.40      128.21     26.50 o
 -14 -10   1       66.89       68.52     13.34 o
 -13 -10   1        5.53       10.65      5.64 o
 -12 -10   1      948.11      993.00     33.77 o
 -11 -10   1      134.62      144.86     11.39 o
 -10 -10   1      589.94      567.22     18.67 o
  -9 -10   1      301.73      299.09     17.04 o
  -8 -10   1      112.72      120.04     11.08 o
  -7 -10   1     1310.74     1287.30     26.85 o
  -6 -10   1     2473.36     2422.38     31.90 o
  -5 -10   1       50.69       50.33      3.64 o
  -4 -10   1      286.32      243.73      6.36 o
  -3 -10   1     1809.91     1726.29     41.74 o
  -2 -10   1     1338.48     1293.59     20.04 o
  -1 -10   1      568.21      535.44     14.18 o
   0 -10   1      352.52      375.18     12.32 o
   1 -10   1      185.21      175.22      5.83 o
   2 -10   1     3420.89     3428.49     34.46 o
   3 -10   1        7.71        6.60      3.40 o
   4 -10   1     1108.12     1058.56     27.31 o
   5 -10   1       23.55       18.81      5.15 o
   6 -10   1      379.81      393.31     24.87 o
   7 -10   1      151.61      193.81     17.72 o
   8 -10   1        9.57        6.39      8.98 o
   9 -10   1        5.17      -10.32     11.55 o
 -14  -9   1      443.98      464.99     30.59 o
 -13  -9   1      236.40      198.78     15.57 o
 -12  -9   1      321.42      299.98     18.21 o
 -11  -9   1      467.73      465.55     28.97 o
 -10  -9   1      778.60      842.02     21.94 o
  -9  -9   1       44.46       40.94      7.11 o
  -8  -9   1      627.19      612.70     22.52 o
  -7  -9   1      626.67      640.45     22.58 o
  -6  -9   1      588.57      602.42     17.53 o
  -5  -9   1      123.17      109.68     10.26 o
  -4  -9   1       18.07       12.21      1.28 o
  -3  -9   1     2099.86     2009.69     21.87 o
  -2  -9   1       11.74        8.57      2.19 o
  -1  -9   1       13.48       11.77      2.83 o
   0  -9   1      112.54      112.12      7.93 o
   1  -9   1       38.11       42.13      3.70 o
   2  -9   1     1873.97     1821.94     33.66 o
   3  -9   1        8.71        2.89      3.40 o
   4  -9   1      150.27      149.81      9.01 o
   5  -9   1     1614.12     1616.12     25.89 o
   6  -9   1      422.37      434.21     19.76 o
   7  -9   1      278.72      250.38     15.83 o
   8  -9   1        7.36       11.88      8.88 o
   9  -9   1       80.25       61.84     12.48 o
  10  -9   1      132.46      112.88     28.24 o
 -14  -8   1      161.74      174.94     18.95 o
 -13  -8   1       35.14       18.36      5.86 o
 -12  -8   1      383.65      418.24     21.09 o
 -11  -8   1      497.03      467.76     21.30 o
 -10  -8   1      190.58      195.40     10.60 o
  -9  -8   1      258.20      257.67     12.79 o
  -8  -8   1      829.78      814.23     24.99 o
  -7  -8   1      201.00      192.19     12.20 o
  -6  -8   1       43.84       30.18      4.12 o
  -5  -8   1      302.31      298.22     10.84 o
  -4  -8   1        4.29        8.13      1.81 o
  -3  -8   1     4550.54     4363.37     39.08 o
  -2  -8   1       11.76        7.02      1.99 o
  -1  -8   1      707.20      687.48     14.48 o
   0  -8   1       71.41       85.41      3.07 o
   1  -8   1        3.93        5.33      2.85 o
   2  -8   1     1515.59     1524.75     28.34 o
   3  -8   1      403.36      406.18     14.58 o
   4  -8   1     1909.11     1788.98     27.91 o
   5  -8   1      159.59      145.41      7.65 o
   6  -8   1      201.64      178.35     13.65 o
   7  -8   1       92.26       90.07      9.37 o
   8  -8   1       61.72       48.01     10.01 o
   9  -8   1       39.79       34.23     11.79 o
  10  -8   1      117.34       91.53     14.03 o
 -14  -7   1       24.72       29.16      9.16 o
 -13  -7   1       26.87       16.28      4.89 o
 -12  -7   1      187.35      186.77     11.17 o
 -11  -7   1        6.76        7.43      3.63 o
 -10  -7   1      590.96      577.00     17.42 o
  -9  -7   1      125.65      105.53      6.34 o
  -8  -7   1      262.81      286.01      8.84 o
  -7  -7   1      192.85      176.03      8.28 o
  -6  -7   1       17.88       13.69      2.90 o
  -5  -7   1      158.21      189.71      7.70 o
  -4  -7   1     1561.89     1737.50     18.78 o
  -3  -7   1       82.55       66.62      3.49 o
  -2  -7   1      583.70      565.31     18.34 o
  -1  -7   1     3211.80     3381.50     29.90 o
   0  -7   1     6439.19     6669.27     46.22 o
   1  -7   1      439.74      484.11     11.69 o
   2  -7   1      279.49      293.45      8.15 o
   3  -7   1       65.61       65.88      4.81 o
   4  -7   1       11.64        6.80      3.38 o
   5  -7   1     1452.04     1540.07     22.74 o
   6  -7   1     1393.30     1424.50     22.72 o
   7  -7   1      366.01      365.24     17.37 o
   8  -7   1       13.43       16.00      5.68 o
   9  -7   1      514.90      595.77     30.10 o
  10  -7   1       88.63       83.83     12.93 o
  11  -7   1      620.82      643.68     40.50 o
 -14  -6   1       19.09       15.89      6.92 o
 -13  -6   1      145.15      131.35      9.61 o
 -12  -6   1      818.95      829.75     26.08 o
 -11  -6   1       90.42       63.89      7.71 o
 -10  -6   1      757.25      763.13     22.52 o
  -9  -6   1      402.19      397.30     13.97 o
  -8  -6   1     3326.53     3224.30     28.83 o
  -7  -6   1     1640.45     1567.32     21.44 o
  -6  -6   1     3001.89     2904.25     29.77 o
  -5  -6   1      375.01      402.45      9.11 o
  -4  -6   1        2.46        4.55      1.78 o
  -3  -6   1     2716.37     2728.27     21.14 o
  -2  -6   1      720.53      667.48     13.54 o
  -1  -6   1     8706.61     8953.53     75.36 o
   0  -6   1       65.48       52.24      3.22 o
   1  -6   1      215.61      195.46      6.31 o
   2  -6   1     6124.75     6021.83     46.02 o
   3  -6   1       43.22       41.02      3.61 o
   4  -6   1       23.92       23.42      3.70 o
   5  -6   1      392.32      377.16     10.75 o
   6  -6   1      612.88      589.23     15.82 o
   7  -6   1      197.74      188.67     11.93 o
   8  -6   1      181.09      184.24     12.49 o
   9  -6   1       75.98       51.52     10.08 o
  10  -6   1      151.62      156.88     16.71 o
  11  -6   1       22.14       10.43      6.94 o
 -14  -5   1      144.80      114.69     14.05 o
 -13  -5   1       52.80       47.67      8.73 o
 -12  -5   1       89.35       79.46     12.64 o
 -11  -5   1      156.98      151.80     11.04 o
 -10  -5   1       22.65       38.12      7.17 o
  -9  -5   1      101.45      113.81      8.59 o
  -8  -5   1      134.37      117.73      8.37 o
  -7  -5   1      150.18      146.56      5.83 o
  -6  -5   1     3221.33     3148.11     29.51 o
  -5  -5   1      273.44      247.33      6.63 o
  -4  -5   1        6.70        2.84      1.32 o
  -3  -5   1     3636.62     3348.52     33.82 o
  -2  -5   1       30.80       26.71      2.15 o
  -1  -5   1      375.73      432.77      7.89 o
   0  -5   1      970.68      907.10      9.44 o
   1  -5   1    14955.10    15765.79    122.09 o
   2  -5   1     6867.99     6764.82     36.16 o
   3  -5   1     1334.42     1444.64     16.37 o
   4  -5   1     1935.23     2000.01     22.64 o
   5  -5   1     4861.68     4740.48     38.62 o
   6  -5   1     2438.32     2351.22     56.22 o
   7  -5   1      339.63      366.24     15.61 o
   8  -5   1      116.03      103.35      9.31 o
   9  -5   1      508.19      538.11     33.74 o
  10  -5   1      832.43      867.27     35.60 o
  11  -5   1       82.61       61.47     11.38 o
  12  -5   1       87.78       60.23     16.81 o
 -14  -4   1        1.46        5.27      5.45 o
 -13  -4   1      162.24      175.79     16.35 o
 -12  -4   1     1272.13     1363.10     57.83 o
 -11  -4   1     1689.40     1725.19     35.57 o
 -10  -4   1      399.49      400.35     16.42 o
  -9  -4   1       62.66       68.67     10.40 o
  -8  -4   1     3714.61     3624.74     42.87 o
  -7  -4   1     5220.90     5281.86     68.07 o
  -6  -4   1     1521.30     1433.51     16.54 o
  -5  -4   1      730.15      684.02      9.96 o
  -4  -4   1     3509.42     3780.96     26.08 o
  -3  -4   1    15469.33    15235.40     68.05 o
  -2  -4   1       10.44        4.24      1.19 o
  -1  -4   1     2487.22     2476.50     21.17 o
   0  -4   1      367.83      317.43      5.35 o
   1  -4   1       63.65       51.76      2.51 o
   2  -4   1      368.70      373.02      6.81 o
   3  -4   1        3.58        2.31      1.21 o
   4  -4   1     1172.56     1154.45     14.59 o
   5  -4   1     3656.82     3745.20     38.19 o
   6  -4   1       23.22       24.44      3.01 o
   7  -4   1     1156.09     1169.43     29.15 o
   8  -4   1       93.08       88.70     10.62 o
   9  -4   1      923.15      944.54     26.21 o
  10  -4   1       92.15       80.76     11.85 o
  11  -4   1      102.84       92.61     13.05 o
  12  -4   1      544.85      562.25     31.12 o
 -14  -3   1        3.17        6.84      5.77 o
 -13  -3   1       59.66       55.58     10.20 o
 -12  -3   1       18.99       10.56      4.83 o
 -11  -3   1        5.58        3.84      4.26 o
 -10  -3   1     1126.86     1077.66     26.78 o
  -9  -3   1      631.84      612.89     19.03 o
  -8  -3   1     2248.43     2273.38     34.17 o
  -7  -3   1       67.64       58.29      4.28 o
  -6  -3   1        4.71        6.97      2.06 o
  -5  -3   1     2498.54     2633.62     18.48 o
  -4  -3   1     6859.37     7216.23     61.50 o
  -3  -3   1     8863.14     8905.95     38.28 o
  -2  -3   1      205.89      178.29      7.00 o
  -1  -3   1      100.42      115.90      3.53 o
   0  -3   1    13024.36    12625.76     95.14 o
   1  -3   1      671.57      572.91      7.02 o
   2  -3   1      181.44      225.11      4.80 o
   3  -3   1      448.70      505.63      8.45 o
   4  -3   1     2710.06     2823.11     20.36 o
   5  -3   1      360.54      315.99      8.48 o
   6  -3   1      112.62       85.46      4.89 o
   7  -3   1        0.48        0.98      1.23 o
   8  -3   1      347.33      370.79     15.11 o
   9  -3   1      168.38      170.54     11.01 o
  10  -3   1       10.04        9.23      6.54 o
  11  -3   1      846.59      862.47     35.20 o
  12  -3   1        5.16       18.21      8.76 o
  13  -3   1        8.66       25.25     13.94 o
 -14  -2   1       50.27       50.16     10.50 o
 -13  -2   1      112.63       82.02     11.95 o
 -12  -2   1      955.70      998.29     28.89 o
 -11  -2   1      444.07      437.54     18.34 o
 -10  -2   1     1341.86     1317.33     31.08 o
  -9  -2   1       79.04       65.13      6.94 o
  -8  -2   1      630.47      592.60     24.20 o
  -7  -2   1      980.76      938.76     18.63 o
  -6  -2   1     2083.46     2043.56     19.43 o
  -5  -2   1    12687.27    13315.16     78.87 o
  -4  -2   1       34.25       33.94      2.58 o
  -3  -2   1      284.73      261.24      4.51 o
  -2  -2   1     1201.83     1250.30     11.10 o
  -1  -2   1        9.37        5.20      0.88 o
   0  -2   1    14781.53    14828.64    110.29 o
   1  -2   1       76.48       90.73      2.88 o
   2  -2   1     3141.12     3295.19     30.81 o
   3  -2   1     1399.53     1339.71     11.56 o
   4  -2   1      351.71      323.55      6.69 o
   5  -2   1       83.88       74.04      3.80 o
   6  -2   1      108.28       86.97      4.33 o
   7  -2   1     1603.50     1503.92     29.15 o
   8  -2   1        3.71        3.63      2.35 o
   9  -2   1      236.58      221.90     12.08 o
  10  -2   1       15.59       13.38      4.53 o
  11  -2   1        4.96       10.63      7.16 o
  12  -2   1      166.69      175.12     17.34 o
  13  -2   1       33.67       19.86      8.02 o
 -14  -1   1      150.04      158.11     19.57 o
 -13  -1   1       20.71       33.43      8.17 o
 -12  -1   1        6.54        0.75      6.28 o
 -11  -1   1       24.11       24.72      5.63 o
 -10  -1   1       67.18       68.16      7.42 o
  -9  -1   1      251.18      275.90     17.27 o
  -8  -1   1      426.91      420.16     12.12 o
  -7  -1   1      372.22      371.85      7.89 o
  -6  -1   1       48.84       56.45      2.85 o
  -5  -1   1    13761.27    14081.68    128.02 o
  -4  -1   1     4572.38     4959.62     25.87 o
  -3  -1   1     2734.29     2581.27     14.93 o
  -2  -1   1    20321.67    20737.89     71.37 o
  -1  -1   1      137.39      155.88      7.90 o
   1  -1   1        9.85       12.83      1.82 o
   2  -1   1     4998.04     5197.36     18.76 o
   3  -1   1      508.67      452.94      7.17 o
   4  -1   1       53.38       40.59      2.70 o
   5  -1   1      201.94      193.77      8.29 o
   6  -1   1      300.33      262.26      6.97 o
   7  -1   1     1067.11     1064.24     14.93 o
   8  -1   1      931.09      838.66     12.89 o
   9  -1   1     1432.42     1319.50     29.93 o
  10  -1   1      144.07      119.12      9.24 o
  11  -1   1       10.90       11.17      6.12 o
  12  -1   1        2.60       -5.79      8.80 o
  13  -1   1        5.36       -8.91      8.91 o
 -14   0   1      307.15      284.55     26.79 o
 -13   0   1       15.00       17.71     10.98 o
 -12   0   1      276.88      249.04     19.66 o
 -11   0   1      402.33      432.24     25.81 o
 -10   0   1       79.35       62.32      7.52 o
  -9   0   1      295.11      286.01      8.64 o
  -8   0   1       44.43       49.31      3.20 o
  -7   0   1        6.12       12.47      1.82 o
  -6   0   1     3327.84     3377.71     22.46 o
  -5   0   1       70.79       73.30      2.91 o
  -4   0   1     1005.81     1062.67     11.05 o
  -3   0   1     2570.67     2459.31     13.92 o
  -2   0   1    15407.58    15884.48     54.59 o
  -1   0   1      250.96      264.33      7.62 o
   2   0   1        0.64        2.05      1.08 o
   3   0   1     6154.12     6645.78     30.13 o
   4   0   1      274.26      183.29      5.18 o
   5   0   1     6813.13     7117.00     50.74 o
   6   0   1       34.99       51.59      2.68 o
   7   0   1      355.33      367.74      7.67 o
   8   0   1      590.74      539.24     10.65 o
   9   0   1     1361.21     1342.99     22.81 o
  10   0   1      315.75      319.59     11.80 o
  11   0   1      159.25      159.81     20.24 o
  12   0   1      945.39      968.74     36.26 o
  13   0   1      666.68      671.04     32.11 o
  14   0   1      131.41      116.33     17.11 o
 -13   1   1       36.50       33.22      9.64 o
 -12   1   1      154.01      135.79     14.91 o
 -11   1   1      250.69      218.50     13.86 o
 -10   1   1       45.68       38.74      6.24 o
  -9   1   1      720.40      736.16     17.31 o
  -8   1   1     3286.53     3352.85     34.61 o
  -7   1   1      312.32      290.84     12.59 o
  -6   1   1     1367.62     1503.90     26.02 o
  -5   1   1     1010.63     1066.43     15.90 o
  -4   1   1     1184.51     1135.02     14.00 o
  -3   1   1     4715.78     4568.35     35.40 o
  -2   1   1      322.79      335.36      7.01 o
  -1   1   1     2911.33     3013.48     21.87 o
   2   1   1    13833.51    13697.76     43.00 o
   3   1   1    12877.14    13591.81     41.99 o
   4   1   1     7132.39     7023.65     29.07 o
   5   1   1     5467.93     5536.49     50.07 o
   6   1   1     3709.15     3819.50     27.65 o
   7   1   1      173.17      161.58      6.66 o
   8   1   1     2406.48     2446.24     23.42 o
   9   1   1       60.45       64.84      4.48 o
  10   1   1      665.30      701.00     16.66 o
  11   1   1       35.39       37.45      6.07 o
  12   1   1      376.29      367.60     21.97 o
  13   1   1       86.27       85.46     11.96 o
  14   1   1      105.93      131.45     18.00 o
 -13   2   1      443.66      421.25     32.33 o
 -12   2   1      334.28      363.84     24.51 o
 -11   2   1      204.69      212.26     18.10 o
 -10   2   1       21.68       29.78      6.09 o
  -9   2   1     1009.53      983.62     27.32 o
  -8   2   1      642.34      669.90     20.85 o
  -7   2   1     1541.07     1571.94     34.29 o
  -6   2   1      311.34      347.71     13.26 o
  -5   2   1      524.03      498.24     14.53 o
  -4   2   1     3116.06     3557.79     26.00 o
  -3   2   1       79.06       61.46      4.06 o
  -2   2   1      958.41      999.81     14.99 o
  -1   2   1       34.01       47.59      2.34 o
   0   2   1     1858.85     1884.91     13.23 o
   1   2   1     1105.44     1205.68      9.76 o
   2   2   1     2025.59     2173.16     15.86 o
   3   2   1     1147.76     1032.20      8.11 o
   4   2   1     8449.64     8630.44     28.98 o
   5   2   1     8066.00     8603.68     37.91 o
   6   2   1     5948.35     6344.57     48.45 o
   7   2   1     5104.43     4999.40     62.70 o
   8   2   1     2526.61     2559.28     23.06 o
   9   2   1     4175.75     4299.38     43.10 o
  10   2   1      367.98      355.20     11.69 o
  11   2   1      959.36      974.98     25.15 o
  12   2   1      209.13      195.71     15.94 o
  13   2   1       72.20       57.77     10.25 o
  14   2   1      239.55      268.67     20.72 o
 -13   3   1        2.36      -11.90     11.90 o
 -12   3   1      106.73      104.31     14.16 o
 -11   3   1       22.66        7.93      8.59 o
 -10   3   1     1097.16     1139.42     31.49 o
  -9   3   1      147.44      173.62     12.02 o
  -8   3   1      644.33      687.81     30.86 o
  -7   3   1     2175.02     2120.88     35.95 o
  -6   3   1        7.99        7.42      3.47 o
  -5   3   1     8044.93     8297.91    100.36 o
  -4   3   1     2875.19     3074.69     30.36 o
  -3   3   1     4458.52     4554.94     35.85 o
  -2   3   1        3.86        2.31      0.79 o
  -1   3   1       65.57       54.01      2.29 o
   0   3   1     3481.24     3595.78     15.72 o
   1   3   1     2604.81     2550.82     16.53 o
   2   3   1     2276.19     2309.02     26.25 o
   3   3   1       96.70       79.38      2.71 o
   4   3   1     2686.75     2802.56     15.00 o
   5   3   1     1072.51     1152.72     10.72 o
   6   3   1        4.78        5.17      1.54 o
   7   3   1     1647.24     1599.54     17.43 o
   8   3   1      395.47      406.06     11.29 o
   9   3   1     1423.85     1499.11     22.61 o
  10   3   1     3389.27     3412.89     52.97 o
  11   3   1     2631.55     2691.53     40.72 o
  12   3   1      839.07      867.92     51.29 o
  13   3   1      200.21      187.41     16.36 o
  14   3   1       43.69       46.45      9.91 o
 -12   4   1      648.77      673.06     47.25 o
 -11   4   1       12.47        9.17      7.54 o
 -10   4   1      492.87      487.16     21.26 o
  -9   4   1       11.31       10.74      5.32 o
  -8   4   1      317.17      295.40     15.24 o
  -7   4   1     1568.51     1570.68     32.24 o
  -6   4   1      121.78      113.99      8.76 o
  -5   4   1     2465.92     2363.39     34.70 o
  -4   4   1       96.21       77.80      6.48 o
  -3   4   1        6.09        8.51      1.18 o
  -2   4   1     5780.91     5622.44     46.49 o
  -1   4   1      132.19       98.08      3.44 o
   0   4   1       68.58       43.85      1.97 o
   1   4   1       64.56       58.40      2.23 o
   2   4   1    10262.53    10234.49     66.31 o
   3   4   1     1080.68     1012.71     10.04 o
   4   4   1    18181.13    18728.21     73.60 o
   5   4   1     2358.25     2636.24     18.64 o
   6   4   1      358.18      290.04      6.39 o
   7   4   1     3546.36     3742.56     25.77 o
   8   4   1      438.97      447.17     11.89 o
   9   4   1     1829.09     1845.41     25.25 o
  10   4   1      293.86      281.91     10.43 o
  11   4   1       97.81       92.96      8.06 o
  12   4   1      139.87      146.12     13.68 o
  13   4   1      345.16      352.58     21.80 o
  14   4   1      197.16      207.89     17.85 o
  15   4   1       12.44       -1.27      8.81 o
 -12   5   1       24.45       13.91     13.76 o
 -11   5   1       22.18       21.06      8.41 o
 -10   5   1      576.48      519.58     30.25 o
  -9   5   1      498.17      514.44     21.65 o
  -8   5   1      259.13      259.23     14.94 o
  -7   5   1     1856.85     1882.74     36.84 o
  -6   5   1       14.90       15.96      4.85 o
  -5   5   1     2183.44     2278.12     35.85 o
  -4   5   1      962.95     1009.43     25.01 o
  -3   5   1     1306.06     1389.62     16.78 o
  -2   5   1      932.61     1009.13     12.33 o
  -1   5   1      602.78      613.61      8.61 o
   0   5   1      465.35      481.96      6.79 o
   1   5   1    11274.04    11708.00     85.30 o
   2   5   1      337.92      364.61      6.85 o
   3   5   1      490.41      518.17     11.01 o
   4   5   1     1290.71     1323.60     12.72 o
   5   5   1     2565.88     2576.29     18.34 o
   6   5   1      131.36      152.40      5.09 o
   7   5   1     1890.03     1999.94     23.02 o
   8   5   1     1573.64     1613.21     17.96 o
   9   5   1      658.66      623.68     15.06 o
  10   5   1      165.90      161.32     10.57 o
  11   5   1       91.40       76.77      8.02 o
  12   5   1      806.88      835.57     24.65 o
  13   5   1      166.89      166.04     15.15 o
  14   5   1       41.04       35.06     12.58 o
  15   5   1      205.81      233.44     26.40 o
 -11   6   1       35.81       28.62      8.96 o
 -10   6   1      124.08       85.99     22.00 o
  -9   6   1       69.55       63.71      9.06 o
  -8   6   1       12.01       14.70      5.79 o
  -7   6   1     1118.06     1155.84     30.18 o
  -6   6   1     1242.71     1253.59     33.03 o
  -5   6   1     3663.41     3715.88     48.20 o
  -4   6   1      402.11      387.41      9.46 o
  -3   6   1      224.16      235.13      7.30 o
  -2   6   1      966.88      926.92     13.76 o
  -1   6   1     9642.93     9893.17     64.31 o
   0   6   1     2230.59     2337.58     27.23 o
   1   6   1       51.26       52.82      2.27 o
   2   6   1      605.00      570.23     11.00 o
   3   6   1      315.54      287.62      6.80 o
   4   6   1      764.81      856.70     10.34 o
   5   6   1       52.32       70.86      3.95 o
   6   6   1     1115.25     1128.05     19.15 o
   7   6   1      881.65      816.39     16.35 o
   8   6   1      348.89      337.34     10.25 o
   9   6   1      425.47      479.70     14.78 o
  10   6   1      199.19      208.06     11.25 o
  11   6   1        2.48        5.99      3.83 o
  12   6   1        3.81        4.41      3.81 o
  13   6   1        0.76       -7.27      7.27 o
  14   6   1      138.57      133.12     48.32 o
  15   6   1       35.64       31.24     10.57 o
 -11   7   1        8.74       -8.43      8.43 o
 -10   7   1      456.65      464.51     25.16 o
  -9   7   1      155.21      139.34     15.80 o
  -8   7   1      879.73      887.29     29.02 o
  -7   7   1      423.07      389.89     18.56 o
  -6   7   1       97.90       85.26      8.73 o
  -5   7   1     1051.61     1103.46     33.30 o
  -4   7   1      336.65      355.55      8.63 o
  -3   7   1      700.23      721.41     13.51 o
  -2   7   1      624.84      619.14     10.64 o
  -1   7   1     2070.92     2228.69     19.81 o
   0   7   1     1169.38     1188.54     12.82 o
   1   7   1      247.07      176.06      6.12 o
   2   7   1     2919.26     3138.14     33.67 o
   3   7   1      133.59      110.04      6.08 o
   4   7   1      165.51      216.34      6.43 o
   5   7   1      781.82      868.78     13.12 o
   6   7   1      160.27      162.69      6.40 o
   7   7   1       97.56      109.07      6.46 o
   8   7   1      181.66      182.10      8.51 o
   9   7   1     4286.11     4173.86     43.22 o
  10   7   1      179.15      199.09     12.97 o
  11   7   1      194.77      195.39     13.45 o
  12   7   1      734.38      686.27     22.61 o
  13   7   1      459.40      471.86     19.59 o
  14   7   1       10.39       16.80     23.07 o
  15   7   1      151.58      127.48     19.59 o
 -10   8   1       55.28       47.80      9.66 o
  -9   8   1        9.57        9.15      8.25 o
  -8   8   1      184.06      194.96     13.20 o
  -7   8   1        3.63       -5.55      5.86 o
  -6   8   1      344.40      347.52     17.41 o
  -5   8   1      827.73      811.19     25.00 o
  -4   8   1     2837.71     2853.14     39.14 o
  -3   8   1      222.85      218.33      7.58 o
  -2   8   1     1570.31     1516.53     19.18 o
  -1   8   1     1276.86     1167.72     15.35 o
   0   8   1     7675.79     7808.82     36.39 o
   1   8   1     2108.95     2038.62     47.31 o
   2   8   1      242.74      207.80     11.55 o
   3   8   1     1547.33     1533.78     30.25 o
   4   8   1     2463.17     2279.05     38.96 o
   5   8   1     2866.52     3110.20     31.64 o
   6   8   1       19.62       15.70      3.23 o
   7   8   1        3.81        2.03      1.82 o
   8   8   1       42.74       43.41      5.51 o
   9   8   1      108.99      102.63      7.41 o
  10   8   1      423.77      382.36     14.36 o
  11   8   1        9.82       13.10      4.12 o
  12   8   1      767.99      811.47     24.81 o
  13   8   1       16.60        7.17      4.68 o
  14   8   1      169.90      176.36     21.04 o
  15   8   1      197.93      151.98     23.26 o
 -10   9   1      235.37      210.88     36.47 o
  -9   9   1      224.44      248.74     18.99 o
  -8   9   1      214.67      205.43     13.97 o
  -7   9   1        0.62       -0.73      4.96 o
  -6   9   1      193.42      179.22     11.96 o
  -5   9   1      357.63      364.79     15.69 o
  -4   9   1      229.45      225.29     10.68 o
  -3   9   1        4.60        2.06      2.68 o
  -2   9   1      187.86      172.93      7.76 o
  -1   9   1     2358.17     2357.28     22.78 o
   0   9   1        0.94        1.71      1.55 o
   1   9   1      882.22      852.65     16.14 o
   2   9   1      711.39      728.87     22.41 o
   3   9   1      631.48      601.64     21.37 o
   4   9   1     5872.93     6059.15     80.52 o
   5   9   1     1627.01     1598.43     40.27 o
   6   9   1     1002.57      999.09     22.15 o
   7   9   1     2912.08     2926.57     35.25 o
   8   9   1       12.00       16.39      4.20 o
   9   9   1       25.68       18.12      5.12 o
  10   9   1      564.75      574.09     17.73 o
  11   9   1      901.71      908.86     23.30 o
  12   9   1     1224.52     1210.71     30.60 o
  13   9   1      129.94      105.22      9.97 o
  14   9   1       36.19       46.86     11.60 o
  15   9   1      191.23      178.37     22.31 o
  -9  10   1       53.53       24.52     15.13 o
  -8  10   1      236.71      223.05     17.36 o
  -7  10   1      298.95      353.35     17.70 o
  -6  10   1       45.20       47.74      7.12 o
  -5  10   1      923.19      900.51     25.29 o
  -4  10   1       70.65       67.91      6.51 o
  -3  10   1      218.27      231.74      9.76 o
  -2  10   1     1658.13     1633.70     24.10 o
  -1  10   1     4625.58     4488.04     41.46 o
   0  10   1        1.17       -1.82      1.82 o
   1  10   1      255.18      245.71     12.24 o
   2  10   1     3258.65     3342.96     50.72 o
   3  10   1     1368.15     1326.31     32.04 o
   4  10   1      117.88      121.87     10.38 o
   5  10   1      208.57      189.95      8.05 o
   6  10   1      153.92      129.08      5.41 o
   7  10   1      986.91     1003.17     22.22 o
   8  10   1      458.86      433.96     19.55 o
   9  10   1      292.69      285.56     16.35 o
  10  10   1      969.07     1021.57     30.53 o
  11  10   1       93.84       90.50      9.82 o
  12  10   1       58.15       50.18      6.66 o
  13  10   1       31.72       17.18      5.95 o
  14  10   1      328.63      311.73     37.38 o
  15  10   1      782.39      783.73     60.79 o
  -8  11   1      151.78      170.66     30.26 o
  -7  11   1      100.43       94.25     11.53 o
  -6  11   1      693.91      674.97     27.22 o
  -5  11   1      178.26      174.29     13.16 o
  -4  11   1      312.58      320.14     13.59 o
  -3  11   1      104.89      105.26      7.45 o
  -2  11   1      453.27      443.78     13.17 o
  -1  11   1       34.06       27.28      4.12 o
   0  11   1       49.51       40.47      3.14 o
   1  11   1      733.13      659.18     26.47 o
   2  11   1     7990.84     7854.71     82.15 o
   3  11   1     2065.36     2246.03     58.03 o
   4  11   1       37.11       19.49      5.87 o
   5  11   1      547.30      534.66     21.83 o
   6  11   1     2148.51     2066.72     28.35 o
   7  11   1     2976.55     2827.10     50.04 o
   8  11   1      294.11      294.32     16.99 o
   9  11   1       11.70       11.00      5.58 o
  10  11   1     1159.21     1111.38     40.84 o
  11  11   1       58.41       50.06      7.32 o
  12  11   1        1.47       -4.30      4.30 o
  13  11   1        6.17        2.61      4.89 o
  14  11   1        3.09      -12.07     12.07 o
  -6  12   1      240.10      255.82     20.75 o
  -5  12   1      461.42      473.02     22.79 o
  -4  12   1       40.43       21.91      5.56 o
  -3  12   1      386.85      393.80     18.48 o
  -2  12   1      893.11      921.59     22.46 o
  -1  12   1       23.22       28.71      4.56 o
   0  12   1       35.14       30.22      4.56 o
   1  12   1       26.44       22.50      6.34 o
   2  12   1      126.65      120.57     11.59 o
   3  12   1       16.28       11.98      5.95 o
   4  12   1      655.23      657.29     25.17 o
   5  12   1      749.33      719.09     26.48 o
   6  12   1      123.55      118.34     11.85 o
   7  12   1       41.74       32.94      7.12 o
   8  12   1      297.67      296.51     17.87 o
   9  12   1       85.93       98.48     10.94 o
  10  12   1      500.36      474.76     27.96 o
  11  12   1       88.53       89.57     12.76 o
  12  12   1        5.68        5.44      4.98 o
  13  12   1      624.62      630.64     28.77 o
  14  12   1      952.62      919.13     64.82 o
  -6  13   1       26.71       12.95     14.43 o
  -5  13   1      203.54      168.75     17.41 o
  -4  13   1      135.97      146.58     13.40 o
  -3  13   1       77.43       95.85     12.99 o
  -2  13   1      309.46      297.84     16.03 o
  -1  13   1      141.68      131.76     10.89 o
   0  13   1     1075.34     1036.83     29.11 o
   1  13   1      295.10      271.24     17.62 o
   2  13   1       76.17       84.77     10.06 o
   3  13   1      599.02      656.18     26.61 o
   4  13   1      452.27      456.29     22.23 o
   5  13   1      405.41      399.14     20.92 o
   6  13   1       21.52       24.94      6.35 o
   7  13   1     2023.96     2059.13     46.97 o
   8  13   1      619.38      594.91     25.81 o
   9  13   1      451.80      471.52     23.44 o
  10  13   1       22.00       22.29      8.79 o
  11  13   1       76.62      103.05     15.11 o
  12  13   1      129.52      111.15     11.27 o
  13  13   1       54.72       48.33      9.86 o
  14  13   1      134.31      117.23     23.04 o
  -5  14   1       20.41       45.06     16.66 o
  -4  14   1       32.50       29.77      7.93 o
  -3  14   1       41.82       38.49      8.51 o
  -2  14   1       54.72       52.66     10.51 o
  -1  14   1      242.43      240.22     15.17 o
   0  14   1      109.24       86.01     10.69 o
   1  14   1       32.15       31.08      7.89 o
   2  14   1       10.04        9.82      5.76 o
   3  14   1     1082.46     1061.14     35.19 o
   4  14   1      134.35      110.66     12.09 o
   5  14   1       13.21       10.88      6.23 o
   6  14   1        8.96        3.05      5.41 o
   7  14   1      502.82      532.47     25.40 o
   8  14   1      219.64      211.81     16.58 o
   9  14   1        6.51        5.67      5.70 o
  10  14   1      359.09      383.52     56.93 o
  11  14   1      223.31      209.08     20.66 o
  12  14   1       46.91       31.68      7.13 o
  13  14   1       54.09       61.02     10.37 o
  -4  15   1       27.05       38.42     11.02 o
  -3  15   1       67.10       67.58     10.41 o
  -2  15   1      382.04      455.93     27.32 o
  -1  15   1      378.59      376.23     22.29 o
   0  15   1       23.13       26.32      7.80 o
   1  15   1        5.37        8.90      6.31 o
   2  15   1     2155.51     2331.10     54.53 o
   3  15   1       76.37       42.83      9.37 o
   4  15   1       53.74       66.29     10.49 o
   5  15   1      161.72      171.98     15.42 o
   6  15   1        3.55       10.41      6.30 o
   7  15   1      513.29      562.15     27.32 o
   8  15   1      191.01      180.23     16.24 o
   9  15   1       29.13       27.26     10.25 o
  10  15   1      439.28      435.53     30.14 o
  11  15   1      300.69      286.06     25.08 o
  12  15   1        5.48        1.64      5.97 o
  13  15   1       29.25       36.46      8.42 o
  -3  16   1      254.76      262.12     38.93 o
  -2  16   1        5.26       11.51      8.70 o
  -1  16   1        5.72        3.13      8.95 o
   0  16   1        4.92        0.41      7.05 o
   1  16   1       36.73       41.74      9.51 o
   2  16   1     1088.97     1124.57     39.89 o
   3  16   1       12.31       17.77      9.78 o
   4  16   1      129.33       95.04     12.59 o
   5  16   1     1420.27     1507.22     45.81 o
   6  16   1       77.25       92.70     12.59 o
   7  16   1      109.89      102.46     13.11 o
   8  16   1       31.71       36.54      9.91 o
   9  16   1      426.68      450.59     26.09 o
  10  16   1     1022.09     1090.29     48.72 o
  11  16   1      281.24      245.97     23.88 o
  12  16   1       47.21       15.82     13.19 o
   0  17   1      142.12      147.55     21.78 o
   1  17   1      115.52      108.10     14.10 o
   2  17   1      340.01      377.14     24.33 o
   3  17   1      758.69      801.24     50.31 o
   4  17   1       33.82       24.86     11.99 o
   5  17   1      671.30      722.76     33.21 o
   6  17   1        2.92       12.54      7.89 o
   7  17   1        9.33       -0.03      6.50 o
   8  17   1      154.65      169.66     17.12 o
   9  17   1       21.57       13.81      8.60 o
  10  17   1        2.00        6.68      7.54 o
  11  17   1      161.09      145.35     31.16 o
   2  18   1      506.32      540.61     47.71 o
   3  18   1        4.83       -7.75      7.75 o
   4  18   1       55.81       60.98     11.13 o
   5  18   1      459.01      491.14     28.63 o
   6  18   1      459.49      477.01     28.25 o
   7  18   1        6.05       -2.65      7.70 o
   8  18   1      750.49      773.24     35.80 o
   9  18   1      100.66      100.43     23.99 o
   4  19   1        7.02       -2.73      9.46 o
   5  19   1      101.32      101.53     24.55 o
  -8 -18   2       77.10       37.80     17.90 o
  -7 -18   2       16.36        4.21     10.60 o
  -6 -18   2      136.71      145.76     20.03 o
  -5 -18   2       80.16       61.62     19.52 o
  -4 -18   2      270.34      281.39     27.75 o
  -3 -18   2       53.12       53.80     13.97 o
  -2 -18   2      158.91      151.86     20.71 o
  -1 -18   2      132.32      120.08     24.28 o
  -9 -17   2       18.83        6.68      9.58 o
  -8 -17   2      156.35      168.27     17.07 o
  -7 -17   2       27.48       25.45      8.50 o
  -6 -17   2      120.50       99.50     13.58 o
  -5 -17   2       55.93       43.90     14.83 o
  -4 -17   2       44.46       43.33      9.78 o
  -3 -17   2      141.23      144.80     15.72 o
  -2 -17   2        9.40       11.56      6.99 o
  -1 -17   2      384.32      355.99     29.13 o
   0 -17   2        1.34       -7.89      7.89 o
 -10 -16   2      376.07      369.09     23.96 o
  -9 -16   2       33.03       11.17     11.16 o
  -8 -16   2      302.14      316.72     21.89 o
  -7 -16   2        6.11       11.09      6.39 o
  -6 -16   2      562.46      544.00     28.45 o
  -5 -16   2      253.97      259.25     19.91 o
  -4 -16   2      317.91      345.31     27.02 o
  -3 -16   2       77.60       85.27     12.36 o
  -2 -16   2       93.43       80.81     11.80 o
  -1 -16   2       11.00        2.39      6.71 o
   0 -16   2       74.88       95.13     12.80 o
   1 -16   2      445.83      458.04     26.27 o
   2 -16   2      315.84      299.54     41.74 o
 -12 -15   2       11.08      -15.88     15.88 o
 -11 -15   2       81.31       78.67     11.44 o
 -10 -15   2        3.01       11.83      7.81 o
  -9 -15   2        5.06        1.66      7.07 o
  -8 -15   2       32.89       10.44     10.39 o
  -7 -15   2       20.57       22.05      7.02 o
  -6 -15   2      123.61      112.73     13.29 o
  -5 -15   2       19.99       17.10      7.00 o
  -4 -15   2      596.14      663.39     29.98 o
  -3 -15   2     1003.44     1033.57     37.23 o
  -2 -15   2      855.20      850.20     34.05 o
  -1 -15   2      574.59      622.14     29.48 o
   0 -15   2        1.10       -7.22      7.22 o
   1 -15   2      152.70      173.66     16.33 o
   2 -15   2      262.15      256.16     25.02 o
   3 -15   2      218.26      273.05     26.80 o
   4 -15   2      237.36      256.31     33.95 o
 -12 -14   2        3.33       10.12      5.69 o
 -11 -14   2        5.44        1.22      5.87 o
 -10 -14   2      897.46      927.37     46.17 o
  -9 -14   2     1106.98     1255.96     45.48 o
  -8 -14   2       33.35       26.69      7.46 o
  -7 -14   2       52.62       59.99      9.69 o
  -6 -14   2      505.58      513.67     25.24 o
  -5 -14   2      427.73      409.87     22.53 o
  -4 -14   2      881.85      878.32     41.37 o
  -3 -14   2      157.38      160.86     14.93 o
  -2 -14   2      114.75      114.27     12.73 o
  -1 -14   2     2922.58     2946.23     75.76 o
   0 -14   2       25.80       32.11      8.81 o
   1 -14   2       42.16       33.15      8.23 o
   2 -14   2        1.60       -2.19      6.25 o
   3 -14   2      132.31      135.52     18.99 o
   4 -14   2       14.64       10.97     11.10 o
   5 -14   2       34.82       40.60     14.36 o
 -13 -13   2      122.78      126.87     19.73 o
 -12 -13   2        3.41       -2.74      4.42 o
 -11 -13   2       18.67        9.95      4.45 o
 -10 -13   2      238.00      199.87     16.50 o
  -9 -13   2      308.43      309.32     19.51 o
  -8 -13   2        7.38        7.53      5.72 o
  -7 -13   2       49.33       55.23      9.35 o
  -6 -13   2      704.64      729.97     28.77 o
  -5 -13   2      175.06      159.05     14.09 o
  -4 -13   2        0.22       -4.70      6.30 o
  -3 -13   2      532.38      519.92     24.33 o
  -2 -13   2      373.31      389.77     21.37 o
  -1 -13   2     1819.52     1895.75     46.24 o
   0 -13   2       39.75       33.61      8.04 o
   1 -13   2       56.68       45.21      9.24 o
   2 -13   2     1593.41     1602.90     63.79 o
   3 -13   2      221.97      202.24     17.39 o
   4 -13   2       27.01       26.56      8.48 o
   5 -13   2      344.63      357.37     28.31 o
 -13 -12   2       53.02       37.18     10.27 o
 -12 -12   2      133.72      152.14     12.73 o
 -11 -12   2      190.11      199.96     12.58 o
 -10 -12   2      306.83      314.09     19.49 o
  -9 -12   2      529.83      538.00     24.52 o
  -8 -12   2      119.56      109.29     11.77 o
  -7 -12   2      176.99      136.94     12.55 o
  -6 -12   2      998.88     1030.33     32.37 o
  -5 -12   2      192.15      197.65     14.60 o
  -4 -12   2     1479.42     1481.49     38.44 o
  -3 -12   2       63.08       62.10     13.55 o
  -2 -12   2      101.90       99.77      6.40 o
  -1 -12   2        8.31        5.56      2.90 o
   0 -12   2     1056.67     1013.46     25.87 o
   1 -12   2      130.15      111.99      8.31 o
   2 -12   2      477.02      498.53     19.02 o
   3 -12   2       79.44       93.91      8.28 o
   4 -12   2       26.13       23.43      6.22 o
   5 -12   2       22.85       16.55      4.67 o
   6 -12   2       40.90       21.02      9.29 o
   7 -12   2        8.54       20.71     15.88 o
 -14 -11   2        8.99      -13.56     13.56 o
 -13 -11   2      840.37      811.08     47.47 o
 -12 -11   2       11.43        3.09      7.12 o
 -11 -11   2      165.45      158.14     10.01 o
 -10 -11   2       33.35       30.26      4.92 o
  -9 -11   2      119.75      104.76      9.38 o
  -8 -11   2       90.65       71.89      7.52 o
  -7 -11   2      768.44      713.75     20.43 o
  -6 -11   2       73.98       64.50      8.01 o
  -5 -11   2       22.39       12.12      5.60 o
  -4 -11   2      579.59      566.37     22.39 o
  -3 -11   2     2261.34     2166.76     27.00 o
  -2 -11   2      139.01      114.05      6.96 o
  -1 -11   2      102.90      106.08      7.41 o
   0 -11   2      112.72      114.55      8.09 o
   1 -11   2        7.01       -0.20      3.52 o
   2 -11   2      666.01      690.06     15.92 o
   3 -11   2     2304.45     2421.29     37.19 o
   4 -11   2      471.78      497.22     17.54 o
   5 -11   2       71.29       69.63      7.97 o
   6 -11   2      111.73      116.52     10.00 o
   7 -11   2        2.29       10.07      7.39 o
   8 -11   2      487.68      537.01     35.48 o
 -14 -10   2       36.13       25.88      8.62 o
 -13 -10   2      610.26      616.44     24.60 o
 -12 -10   2       15.40        4.82      4.27 o
 -11 -10   2       41.45       50.43      6.50 o
 -10 -10   2     1382.55     1307.24     25.99 o
  -9 -10   2      615.90      649.98     21.54 o
  -8 -10   2       54.56       44.95      5.90 o
  -7 -10   2        3.94        4.18      3.71 o
  -6 -10   2      113.56       92.65      9.54 o
  -5 -10   2      734.27      684.81     20.38 o
  -4 -10   2      329.82      329.21     11.83 o
  -3 -10   2      164.69      149.21      6.24 o
  -2 -10   2      104.02      105.14      6.63 o
  -1 -10   2     1058.34     1023.19     20.83 o
   0 -10   2     1117.74     1056.33     21.16 o
   1 -10   2       31.40       30.00      2.77 o
   2 -10   2       28.29       35.16      5.08 o
   3 -10   2      595.50      662.98     18.73 o
   4 -10   2        6.57        3.38      3.90 o
   5 -10   2       50.85       46.79      6.51 o
   6 -10   2     1074.10     1159.30     30.02 o
   7 -10   2      875.47      881.38     36.64 o
   8 -10   2       22.85       15.08      8.37 o
   9 -10   2      403.77      429.59     48.98 o
 -14  -9   2        6.15        2.75      5.30 o
 -13  -9   2       34.15       18.17      7.64 o
 -12  -9   2       91.37       86.23      9.44 o
 -11  -9   2        2.51       -1.27      3.95 o
 -10  -9   2      400.81      394.58     15.37 o
  -9  -9   2      483.32      488.84     15.08 o
  -8  -9   2      709.63      758.48     21.87 o
  -7  -9   2      707.46      647.76     34.93 o
  -6  -9   2     5531.08     5312.76     51.55 o
  -5  -9   2       36.20       36.50      3.95 o
  -4  -9   2      134.35      112.20      5.24 o
  -3  -9   2      604.43      573.24     15.26 o
  -2  -9   2     4394.35     4333.83     38.51 o
  -1  -9   2     2636.41     2521.36     31.11 o
   0  -9   2       94.88       87.40      6.73 o
   1  -9   2      808.70      850.49     14.44 o
   2  -9   2     2243.00     2259.14     31.54 o
   3  -9   2      288.04      302.54     12.19 o
   4  -9   2       25.74       23.42      4.38 o
   5  -9   2        2.30       -3.01      3.01 o
   6  -9   2     2345.39     2379.90     39.03 o
   7  -9   2      567.08      554.22     22.82 o
   8  -9   2      103.91      104.93     13.40 o
   9  -9   2       49.30       47.55     10.93 o
  10  -9   2      200.98      182.01     35.40 o
 -14  -8   2      274.77      272.15     22.57 o
 -13  -8   2       51.82       58.63      8.24 o
 -12  -8   2       46.54       44.14      8.21 o
 -11  -8   2      348.16      339.09     16.03 o
 -10  -8   2      123.63      131.78      8.67 o
  -9  -8   2      252.41      259.40     10.83 o
  -8  -8   2      422.34      371.59     14.99 o
  -7  -8   2       71.35       55.39      7.25 o
  -6  -8   2     1612.80     1642.03     28.25 o
  -5  -8   2      654.96      643.80     14.39 o
  -4  -8   2        4.78        1.82      1.90 o
  -3  -8   2     5336.20     5499.64     45.46 o
  -2  -8   2       68.01       83.57      5.47 o
  -1  -8   2      440.87      459.65     12.67 o
   0  -8   2      397.75      409.78     21.26 o
   1  -8   2     2091.61     2060.41     25.15 o
   2  -8   2     3087.30     3023.13     34.43 o
   3  -8   2      110.22      102.08      8.12 o
   4  -8   2      465.62      458.69     14.65 o
   5  -8   2      138.01      146.76      8.98 o
   6  -8   2     1170.17     1176.49     26.18 o
   7  -8   2       27.04       17.22      5.47 o
   8  -8   2      248.32      222.02     18.71 o
   9  -8   2      460.12      479.30     27.87 o
  10  -8   2      298.08      282.74     22.62 o
 -14  -7   2       77.70       89.68     16.19 o
 -13  -7   2       60.63       70.88      8.34 o
 -12  -7   2     1116.82     1166.27     35.67 o
 -11  -7   2      876.82      926.11     36.86 o
 -10  -7   2       65.39       64.15      6.18 o
  -9  -7   2      193.60      178.93      9.51 o
  -8  -7   2     1192.94     1229.48     18.57 o
  -7  -7   2     1060.60     1133.21     20.48 o
  -6  -7   2     2568.31     2642.19     30.69 o
  -5  -7   2      724.34      745.97     13.02 o
  -4  -7   2      220.32      232.69      7.48 o
  -3  -7   2    11128.86    11430.04    130.92 o
  -2  -7   2       88.37       88.72      7.61 o
  -1  -7   2      406.87      333.49     10.25 o
   0  -7   2       13.41       15.06      2.32 o
   1  -7   2      259.06      259.88      8.41 o
   2  -7   2      108.72       92.73      6.14 o
   3  -7   2      190.12      193.94      8.77 o
   4  -7   2        4.62        2.41      2.91 o
   5  -7   2       19.12       22.02      3.75 o
   6  -7   2        7.78        5.02      3.00 o
   7  -7   2        0.38       -5.29      5.29 o
   8  -7   2      212.69      228.84     18.00 o
   9  -7   2        4.32       -5.59      5.66 o
  10  -7   2       72.58       82.35     18.58 o
  11  -7   2      198.84      146.51     20.27 o
 -14  -6   2      134.38      129.05     23.99 o
 -13  -6   2      171.83      182.25     21.35 o
 -12  -6   2       52.81       54.92      7.80 o
 -11  -6   2      283.67      286.67     15.37 o
 -10  -6   2       24.79       33.56      5.82 o
  -9  -6   2      124.51      126.30      8.16 o
  -8  -6   2     1465.16     1396.53     19.66 o
  -7  -6   2      112.39       95.63      5.42 o
  -6  -6   2      218.99      222.33      8.57 o
  -5  -6   2        9.71        3.88      1.67 o
  -4  -6   2       82.43       61.27      3.64 o
  -3  -6   2     2183.47     2101.60     18.96 o
  -2  -6   2      942.77     1055.67     19.18 o
  -1  -6   2        0.24        0.10      0.93 o
   0  -6   2     4641.05     4595.62     68.50 o
   1  -6   2      478.41      455.47     12.17 o
   2  -6   2       22.65       42.85      3.30 o
   3  -6   2      238.79      228.34      8.02 o
   4  -6   2      848.67      854.88     17.77 o
   5  -6   2      798.19      763.68     15.74 o
   6  -6   2       87.80       99.42      6.63 o
   7  -6   2       41.67       34.32      5.90 o
   8  -6   2       97.19       99.52      9.28 o
   9  -6   2       10.30        7.52      5.95 o
  10  -6   2       33.50       50.87     12.36 o
  11  -6   2      584.46      548.35     30.83 o
  12  -6   2        0.22       31.80     15.65 o
 -14  -5   2       43.28       35.55     13.29 o
 -13  -5   2      220.87      219.24     17.18 o
 -12  -5   2      110.63       94.48      9.61 o
 -11  -5   2       82.74       60.56      7.73 o
 -10  -5   2      591.42      627.02     21.01 o
  -9  -5   2       28.10       23.67      4.13 o
  -8  -5   2     2316.64     2348.69     57.17 o
  -7  -5   2       27.56       25.35      2.75 o
  -6  -5   2     1850.04     1879.87     26.51 o
  -5  -5   2        3.33        1.40      1.47 o
  -4  -5   2       25.80        8.86      2.07 o
  -3  -5   2      857.96      900.85     11.95 o
  -2  -5   2     2455.26     2490.51     31.76 o
  -1  -5   2      807.80      819.33      8.70 o
   0  -5   2       63.13       48.39      2.36 o
   1  -5   2       77.96       70.42      3.60 o
   2  -5   2      765.18      819.56     11.25 o
   3  -5   2      510.00      508.99     10.00 o
   4  -5   2      106.19      102.28      6.09 o
   5  -5   2     1912.86     2013.29     31.26 o
   6  -5   2     1618.87     1642.19     24.76 o
   7  -5   2       92.93       76.44      5.53 o
   8  -5   2      166.62      168.58     10.92 o
   9  -5   2      420.36      412.87     23.05 o
  10  -5   2       61.88       38.72     10.71 o
  11  -5   2      310.93      313.44     22.68 o
  12  -5   2      116.26      115.65     17.11 o
 -14  -4   2        6.21       -5.86     24.19 o
 -13  -4   2       15.91       10.45      8.93 o
 -12  -4   2        5.60        4.69      4.13 o
 -11  -4   2      156.32      166.74     12.06 o
 -10  -4   2        3.42       -3.98      6.00 o
  -9  -4   2      104.38      107.27      8.47 o
  -8  -4   2      107.11      101.98      6.70 o
  -7  -4   2      409.93      388.70     11.93 o
  -6  -4   2      603.91      571.82      9.98 o
  -5  -4   2     2766.24     2837.72     31.49 o
  -4  -4   2      343.79      432.38      8.36 o
  -3  -4   2      398.35      320.23      6.96 o
  -2  -4   2      156.41      176.36      4.80 o
  -1  -4   2      983.72      996.54     12.62 o
   0  -4   2       26.97       23.32      1.91 o
   1  -4   2    16076.48    16551.68     72.24 o
   2  -4   2     1500.14     1406.85     12.81 o
   3  -4   2      761.42      835.94     10.46 o
   4  -4   2      273.46      276.32      7.95 o
   5  -4   2     2113.75     2121.12     20.80 o
   6  -4   2     4042.75     4081.36     36.31 o
   7  -4   2       47.09       48.59      4.42 o
   8  -4   2      675.83      663.14     20.00 o
   9  -4   2     1529.24     1639.55     43.54 o
  10  -4   2      490.99      520.95     26.59 o
  11  -4   2        2.18        4.56     13.44 o
  12  -4   2        7.46        0.49      6.47 o
 -14  -3   2       87.90       71.84     12.05 o
 -13  -3   2        0.94        8.30     10.83 o
 -12  -3   2      494.25      509.73     23.25 o
 -11  -3   2      895.90      886.00     26.62 o
 -10  -3   2      174.91      150.13     10.68 o
  -9  -3   2      274.39      274.18     13.36 o
  -8  -3   2     4854.19     4765.08     69.88 o
  -7  -3   2      319.03      327.22      9.68 o
  -6  -3   2     2979.48     3111.66     27.82 o
  -5  -3   2       63.72       44.04      2.72 o
  -4  -3   2     2862.26     3075.58     21.32 o
  -3  -3   2     7452.55     7616.07     54.05 o
  -2  -3   2     1635.56     1725.80     15.89 o
  -1  -3   2     1365.81     1353.40     11.12 o
   0  -3   2     3211.30     3430.64     17.99 o
   1  -3   2     3123.95     3055.16     19.40 o
   2  -3   2       11.25       26.32      1.77 o
   3  -3   2     2704.89     2951.94     21.48 o
   4  -3   2     2195.22     2212.80     19.04 o
   5  -3   2      932.22      899.82     13.80 o
   6  -3   2      714.21      702.86     12.84 o
   7  -3   2       14.46       12.13      2.85 o
   8  -3   2       11.27        8.31      2.37 o
   9  -3   2     2965.98     3052.61     42.50 o
  10  -3   2      645.51      641.27     22.89 o
  11  -3   2      210.85      186.13     16.69 o
  12  -3   2      576.11      612.88     34.78 o
  13  -3   2      390.42      402.51     39.18 o
 -14  -2   2        8.08       29.05     14.72 o
 -13  -2   2       12.25        1.90      6.74 o
 -12  -2   2        7.37        8.08      4.93 o
 -11  -2   2      589.02      609.99     22.41 o
 -10  -2   2        9.12        9.24      4.45 o
  -9  -2   2      146.13      124.52      9.62 o
  -8  -2   2      928.84      906.38     18.88 o
  -7  -2   2      123.92      110.56      5.54 o
  -6  -2   2     3980.87     3742.99     29.50 o
  -5  -2   2      627.31      619.29     10.46 o
  -4  -2   2     8873.59     8841.25     58.82 o
  -3  -2   2     6488.83     6250.75     32.16 o
  -2  -2   2     4733.46     4724.02     26.91 o
  -1  -2   2     1208.00     1210.18     12.64 o
   0  -2   2    23861.74    23567.17    154.17 o
   1  -2   2     4628.09     4542.32     24.09 o
   2  -2   2     1408.02     1300.08     13.30 o
   3  -2   2     1517.50     1405.43     16.88 o
   4  -2   2     1739.50     1582.36     14.58 o
   5  -2   2     3111.17     3229.28     22.53 o
   6  -2   2     3346.97     3367.26     26.44 o
   7  -2   2      217.08      188.44      6.78 o
   8  -2   2        9.29        6.75      1.95 o
   9  -2   2      198.87      195.30     10.00 o
  10  -2   2       61.90       54.06      7.23 o
  11  -2   2       90.89       78.30     11.04 o
  12  -2   2      783.35      758.23     33.54 o
  13  -2   2       73.59       91.82     13.95 o
 -13  -1   2      412.46      413.74     26.97 o
 -12  -1   2        7.68        3.80      6.36 o
 -11  -1   2     1455.24     1485.42     36.70 o
 -10  -1   2      547.60      529.18     20.05 o
  -9  -1   2       61.46       52.30      6.69 o
  -8  -1   2     2928.61     2869.47     48.30 o
  -7  -1   2        4.21        0.11      1.94 o
  -6  -1   2      520.37      512.03     10.24 o
  -5  -1   2      751.55      647.68      9.13 o
  -4  -1   2        3.81        8.28      1.32 o
  -3  -1   2     3073.92     2963.15     18.29 o
  -2  -1   2     1238.48     1276.20     10.95 o
  -1  -1   2       25.73       19.99      2.44 o
   0  -1   2     1662.95     1715.03     21.53 o
   1  -1   2    16508.07    16735.97     56.97 o
   2  -1   2     1450.75     1547.52     10.36 o
   3  -1   2     3183.57     3288.09     27.98 o
   4  -1   2     2233.65     2187.59     20.81 o
   5  -1   2     2895.77     2916.25     21.68 o
   6  -1   2     3269.78     3320.13     39.20 o
   7  -1   2     1890.62     1802.52     19.08 o
   8  -1   2     4483.79     4386.55     31.06 o
   9  -1   2      225.71      249.50      8.46 o
  10  -1   2        1.52        3.96      4.27 o
  11  -1   2      170.86      150.64     14.23 o
  12  -1   2      428.19      450.25     25.11 o
  13  -1   2        3.02       -1.36      7.90 o
 -13   0   2      385.35      388.20     25.74 o
 -12   0   2       55.05       64.04     13.69 o
 -11   0   2       39.59       21.24      7.19 o
 -10   0   2      391.49      388.93     17.71 o
  -9   0   2       23.85       17.17      5.32 o
  -8   0   2     1827.12     1836.69     33.49 o
  -7   0   2     1493.98     1432.46     23.50 o
  -6   0   2      377.88      355.62      9.51 o
  -5   0   2     6203.27     6332.81     34.91 o
  -4   0   2        6.24        9.99      1.36 o
  -3   0   2     4148.71     4088.40     29.03 o
  -2   0   2      110.40      114.99      2.97 o
  -1   0   2     1988.86     2086.34     13.17 o
   0   0   2     2313.68     2368.31     23.16 o
   1   0   2     2942.23     2986.82     37.93 o
   2   0   2     3347.37     3487.41     28.58 o
   3   0   2      971.87      999.59      9.60 o
   4   0   2      258.36      269.39      4.51 o
   5   0   2      128.78      174.12      4.42 o
   6   0   2       70.94       83.27      3.38 o
   7   0   2       28.48       37.76      2.83 o
   8   0   2      245.97      250.69      8.92 o
   9   0   2     2531.79     2459.08     33.56 o
  10   0   2       28.98       18.82      3.93 o
  11   0   2      666.98      672.93     27.85 o
  12   0   2       85.49       73.60     12.21 o
  13   0   2      106.62      104.09     15.85 o
  14   0   2       49.71        8.91     10.98 o
 -13   1   2      180.06      145.19     16.50 o
 -12   1   2      187.11      199.76     18.44 o
 -11   1   2       30.39       25.34      6.50 o
 -10   1   2      699.65      711.30     24.30 o
  -9   1   2       33.04       27.53      5.59 o
  -8   1   2      298.92      307.09      9.02 o
  -7   1   2       61.90       58.37      3.51 o
  -6   1   2       84.04      110.92      5.58 o
  -5   1   2      349.35      339.80     11.98 o
  -4   1   2     2824.02     2833.55     34.20 o
  -3   1   2        4.09        1.40      1.16 o
  -2   1   2     3575.33     3512.79     20.67 o
  -1   1   2      828.03     1017.75     10.51 o
   0   1   2    13025.46    13601.75     43.35 o
   1   1   2    16787.83    17027.40     38.53 o
   2   1   2        0.34        0.57      1.14 o
   3   1   2     1011.68     1048.26      9.65 o
   4   1   2     8958.83     8941.06     47.14 o
   5   1   2      169.79      173.68      4.45 o
   6   1   2      463.84      537.83      9.35 o
   7   1   2      554.29      587.24     10.01 o
   8   1   2      622.28      656.50     10.43 o
   9   1   2     1418.88     1476.04     29.22 o
  10   1   2       66.16       49.28      5.59 o
  11   1   2      388.55      358.25     30.23 o
  12   1   2      223.30      208.74     16.67 o
  13   1   2      184.13      176.61     16.28 o
  14   1   2        4.88        9.61     11.15 o
 -13   2   2      377.86      335.80     43.48 o
 -12   2   2      311.39      311.69     22.83 o
 -11   2   2      202.54      200.40     17.87 o
 -10   2   2      677.45      685.98     24.46 o
  -9   2   2      732.89      732.90     23.97 o
  -8   2   2     1411.05     1421.98     34.25 o
  -7   2   2       15.25       17.02      3.19 o
  -6   2   2     2695.25     2721.28     37.71 o
  -5   2   2      637.55      636.02     16.99 o
  -4   2   2      363.74      326.72      8.90 o
  -3   2   2      376.26      536.48      9.64 o
  -2   2   2     4568.45     4771.21     36.84 o
  -1   2   2     2475.06     2497.83     25.53 o
   0   2   2     1487.94     1532.57     18.60 o
   1   2   2      144.43      188.44      4.09 o
   2   2   2     2331.91     2499.86     17.17 o
   3   2   2      798.58      901.68      7.79 o
   4   2   2    14258.31    14670.60     95.30 o
   5   2   2        3.91       17.27      6.30 o
   6   2   2      600.57      724.08     10.15 o
   7   2   2     1706.60     1820.38     17.50 o
   8   2   2      304.02      271.79      7.37 o
   9   2   2       58.81       66.48      4.48 o
  10   2   2      721.64      677.04     18.36 o
  11   2   2      123.46      105.40     11.14 o
  12   2   2      778.51      779.78     30.33 o
  13   2   2       69.21       66.71     10.58 o
  14   2   2      409.31      466.03     36.52 o
 -13   3   2       18.96        6.59     11.12 o
 -12   3   2      240.17      269.45     19.52 o
 -11   3   2      344.06      312.02     26.14 o
 -10   3   2       40.43       35.51      9.11 o
  -9   3   2      223.62      221.67     14.00 o
  -8   3   2      232.90      236.51     13.67 o
  -7   3   2      727.01      695.07     21.38 o
  -6   3   2      657.70      648.10     20.69 o
  -5   3   2      737.57      684.55     18.60 o
  -4   3   2        3.11        2.65      3.38 o
  -3   3   2     2542.28     2647.00     33.39 o
  -2   3   2     1383.52     1485.85     12.54 o
  -1   3   2     1853.34     1714.51     12.46 o
   0   3   2      513.76      635.80      7.31 o
   1   3   2    22229.93    22704.43    104.23 o
   2   3   2     1290.54     1301.77     10.30 o
   3   3   2        5.87        5.15      1.08 o
   4   3   2     3807.56     3815.00     19.49 o
   5   3   2     3048.60     3064.49     17.10 o
   6   3   2     4431.62     4572.30     26.63 o
   7   3   2     1898.99     1855.40     19.55 o
   8   3   2      190.54      176.29      6.62 o
   9   3   2      372.15      369.11     10.04 o
  10   3   2      476.69      493.98     13.66 o
  11   3   2      236.46      212.84     11.60 o
  12   3   2       13.14        8.55      5.71 o
  13   3   2      806.73      820.86     32.20 o
  14   3   2      325.28      324.20     34.66 o
 -12   4   2       90.28       67.95     15.64 o
 -11   4   2      478.55      503.40     25.86 o
 -10   4   2      201.34      215.68     15.12 o
  -9   4   2        4.73        5.27      5.20 o
  -8   4   2     1825.57     1861.69     38.36 o
  -7   4   2      497.57      519.80     19.29 o
  -6   4   2      698.03      709.09     21.10 o
  -5   4   2      883.70      844.70     21.61 o
  -4   4   2       49.45       53.67      5.64 o
  -3   4   2      573.62      452.62     14.55 o
  -2   4   2      740.19      805.12     10.02 o
  -1   4   2      381.19      419.96      7.38 o
   0   4   2      892.64      848.38      9.19 o
   1   4   2      933.98      860.30      9.34 o
   2   4   2       49.82       37.50      1.72 o
   3   4   2      868.47      855.14      9.10 o
   4   4   2     1992.61     1946.38     19.58 o
   5   4   2      387.05      376.82      7.03 o
   6   4   2        1.18        1.99      1.36 o
   7   4   2     1860.26     1823.26     17.68 o
   8   4   2      562.17      525.04     13.05 o
   9   4   2     2073.06     2071.29     31.60 o
  10   4   2      425.93      361.74     14.10 o
  11   4   2      268.82      244.81     18.63 o
  12   4   2      369.91      329.68     15.01 o
  13   4   2     1288.85     1271.93     39.51 o
  14   4   2      224.39      241.08     25.76 o
  15   4   2      150.84      150.39     30.20 o
 -12   5   2       94.55       92.30     27.78 o
 -11   5   2       39.56       21.04      7.69 o
 -10   5   2      517.97      517.45     25.47 o
  -9   5   2       48.15       41.22      7.70 o
  -8   5   2      932.88      958.44     28.64 o
  -7   5   2        0.38       -5.27      5.27 o
  -6   5   2      634.65      657.62     21.30 o
  -5   5   2     4017.57     4055.57     49.24 o
  -4   5   2     2619.98     2642.66     37.27 o
  -3   5   2       46.48       57.37      3.99 o
  -2   5   2     1019.13      939.71     13.04 o
  -1   5   2     1865.23     1818.22     15.86 o
   0   5   2     4113.70     3866.11     19.50 o
   1   5   2      235.46      155.73      3.56 o
   2   5   2      671.94      613.74      8.79 o
   3   5   2     1615.21     1489.65     18.59 o
   4   5   2    10791.15    10402.34     65.32 o
   5   5   2      713.47      728.92     12.87 o
   6   5   2      391.41      347.81      7.99 o
   7   5   2      123.41      157.08      5.50 o
   8   5   2      354.98      356.67      9.29 o
   9   5   2     1966.76     1950.17     30.02 o
  10   5   2       62.70       76.51      6.90 o
  11   5   2        3.36       -1.38      3.41 o
  12   5   2       98.03       83.74     10.01 o
  13   5   2       15.78        6.50      5.35 o
  14   5   2        0.11       -9.11      9.11 o
  15   5   2       89.71       85.11     20.88 o
 -11   6   2      192.92      193.74     17.15 o
 -10   6   2      351.39      349.01     21.68 o
  -9   6   2      381.16      419.98     19.11 o
  -8   6   2      768.75      787.43     26.95 o
  -7   6   2      296.61      283.83     15.68 o
  -6   6   2       71.43       63.06      7.81 o
  -5   6   2     6357.89     6459.24     65.07 o
  -4   6   2     1440.77     1525.12     29.89 o
  -3   6   2       38.33       45.17      3.65 o
  -2   6   2      910.53      887.64     14.31 o
  -1   6   2     3192.54     3179.02     22.65 o
   0   6   2        6.35        4.88      1.28 o
   1   6   2       62.48       45.96      2.10 o
   2   6   2       88.38      124.27      4.46 o
   3   6   2      254.57      204.42      6.09 o
   4   6   2     7209.50     7285.36     38.08 o
   5   6   2      708.53      679.20     11.35 o
   6   6   2     2423.72     2548.77     28.85 o
   7   6   2     5496.06     5447.39     54.06 o
   8   6   2     2425.17     2456.40     26.86 o
   9   6   2       29.73       25.07      3.40 o
  10   6   2      399.01      341.23     13.80 o
  11   6   2      498.36      524.60     17.98 o
  12   6   2     1231.36     1285.03     36.39 o
  13   6   2      196.67      199.14     15.96 o
  14   6   2        2.08      -10.84     10.84 o
  15   6   2       59.67       56.60     18.39 o
 -10   7   2      639.08      680.49     30.68 o
  -9   7   2      550.99      555.61     22.61 o
  -8   7   2       63.12       65.40      7.97 o
  -7   7   2        1.92        0.18      4.77 o
  -6   7   2      472.33      481.82     17.91 o
  -5   7   2     3842.82     3975.14     47.61 o
  -4   7   2      272.92      273.82      8.75 o
  -3   7   2       32.93       25.57      3.30 o
  -2   7   2     1387.20     1400.37     18.13 o
  -1   7   2    11036.03    11025.74     77.09 o
   0   7   2     1297.74     1274.28     13.94 o
   1   7   2       91.46      122.78      5.57 o
   2   7   2      387.94      386.34      9.23 o
   3   7   2      396.06      470.04     15.59 o
   4   7   2      223.55      164.82      4.96 o
   5   7   2      409.71      400.07      9.14 o
   6   7   2      105.39      105.54      5.51 o
   7   7   2     3142.68     3159.34     45.31 o
   8   7   2      596.04      561.50     20.94 o
   9   7   2        0.37       -3.05      3.05 o
  10   7   2       24.95       26.76      4.56 o
  11   7   2      196.17      198.03     11.38 o
  12   7   2       53.65       62.92      7.15 o
  13   7   2        7.44       -6.29      6.29 o
  14   7   2       90.46       79.18     15.13 o
  15   7   2      231.11      235.74     25.51 o
 -10   8   2      134.11      132.52     24.39 o
  -9   8   2       35.45       42.05      9.92 o
  -8   8   2      531.66      524.24     21.61 o
  -7   8   2        2.35       -2.82      4.83 o
  -6   8   2      377.56      378.73     16.58 o
  -5   8   2      374.23      380.16     15.78 o
  -4   8   2        2.91        4.47      3.59 o
  -3   8   2       16.75       14.25      2.81 o
  -2   8   2     1275.81     1289.03     17.68 o
  -1   8   2     1455.27     1399.93     16.03 o
   0   8   2       58.77       59.35      3.52 o
   1   8   2      275.68      288.27      7.05 o
   2   8   2     4389.45     4240.70     50.00 o
   3   8   2       56.83       59.97      4.51 o
   4   8   2      471.09      485.60     12.57 o
   5   8   2      183.52      164.19      5.03 o
   6   8   2        2.78        4.17      2.89 o
   7   8   2      706.42      680.52     15.99 o
   8   8   2     1963.15     2034.80     36.63 o
   9   8   2      464.02      467.65     14.61 o
  10   8   2     1535.75     1479.12     27.08 o
  11   8   2      180.13      187.34     10.35 o
  12   8   2        6.52       -0.31      3.45 o
  13   8   2      763.85      812.50     30.88 o
  14   8   2        6.46        8.69      7.51 o
  15   8   2       16.16       14.14     11.14 o
  -9   9   2        1.41       -1.75      7.23 o
  -8   9   2      484.92      512.44     21.97 o
  -7   9   2       15.49       13.59      5.61 o
  -6   9   2        2.49        1.63      4.62 o
  -5   9   2      490.06      538.51     19.25 o
  -4   9   2      186.21      207.20     10.50 o
  -3   9   2      417.68      431.37     13.97 o
  -2   9   2      831.45      778.47     16.06 o
  -1   9   2      440.21      451.06     10.28 o
   0   9   2      876.45      876.40     12.69 o
   1   9   2      536.60      520.81     11.78 o
   2   9   2      528.45      547.29     16.45 o
   3   9   2        3.33        1.62      2.27 o
   4   9   2     1087.18      996.28     20.94 o
   5   9   2      763.52      729.94     16.52 o
   6   9   2       71.93       84.93      4.73 o
   7   9   2       10.47       12.21      2.54 o
   8   9   2       22.89       22.23      5.16 o
   9   9   2       51.05       65.75      7.68 o
  10   9   2      834.81      814.62     20.65 o
  11   9   2      293.33      280.21     12.82 o
  12   9   2       85.14       67.45      7.58 o
  13   9   2      138.29       96.04     22.66 o
  14   9   2        1.19        5.16      7.35 o
  15   9   2       45.38       32.38     21.94 o
  -9  10   2       31.23        3.29      9.71 o
  -8  10   2        1.45       -7.45      7.45 o
  -7  10   2        1.98       -6.81      6.81 o
  -6  10   2       19.98       15.72      5.35 o
  -5  10   2       19.73       23.03      5.60 o
  -4  10   2       27.40       29.12      4.70 o
  -3  10   2      548.35      538.04     16.26 o
  -2  10   2      572.26      608.01     15.35 o
  -1  10   2     1337.71     1356.96     18.31 o
   0  10   2      390.15      393.99      9.80 o
   1  10   2       39.96       48.48      3.95 o
   2  10   2      153.85      149.56     11.35 o
   3  10   2     3985.30     4012.19     68.97 o
   4  10   2     3479.41     3513.16     59.36 o
   5  10   2       54.70       45.88      5.14 o
   6  10   2       23.32       18.15      4.16 o
   7  10   2      933.69      990.78     19.55 o
   8  10   2      608.36      598.25     27.38 o
   9  10   2       72.99       61.48      7.68 o
  10  10   2      155.14      137.58     10.02 o
  11  10   2      448.46      471.90     16.80 o
  12  10   2      559.12      565.68     19.27 o
  13  10   2        3.99        3.46      4.80 o
  14  10   2      204.22      224.33     23.27 o
  15  10   2        3.63       -7.15     11.05 o
  -8  11   2       19.07       -5.24      7.90 o
  -7  11   2       10.08        3.50      5.85 o
  -6  11   2       44.66       33.46      6.31 o
  -5  11   2      424.33      428.97     18.60 o
  -4  11   2      280.57      283.14     13.49 o
  -3  11   2     1066.15     1064.44     25.30 o
  -2  11   2       20.93       15.20      6.53 o
  -1  11   2     1009.88     1030.57     21.06 o
   0  11   2        0.36        0.12      2.31 o
   1  11   2       26.14       14.39      2.51 o
   2  11   2      517.82      525.08     21.41 o
   3  11   2     1117.94     1105.22     30.80 o
   4  11   2     2170.14     2163.01     42.70 o
   5  11   2       23.43       27.06      3.39 o
   6  11   2     1043.32     1004.76     27.37 o
   7  11   2     2886.12     3010.92     60.12 o
   8  11   2        5.08       10.83      5.29 o
   9  11   2      139.12      147.00     15.13 o
  10  11   2      508.45      502.25     27.52 o
  11  11   2      688.49      709.39     23.70 o
  12  11   2        2.08        2.05      4.16 o
  13  11   2       30.52       17.74      6.78 o
  14  11   2      372.55      353.69     41.06 o
  -6  12   2      718.72      708.00     34.29 o
  -5  12   2        4.65       -4.36      9.62 o
  -4  12   2       12.14        2.96      5.97 o
  -3  12   2        1.41       -3.90      4.66 o
  -2  12   2      567.19      569.07     21.01 o
  -1  12   2      842.30      867.96     25.25 o
   0  12   2      182.82      171.33     11.47 o
   1  12   2       22.90       12.51      4.09 o
   2  12   2     3060.56     3160.33     57.80 o
   3  12   2     1062.85     1075.90     33.95 o
   4  12   2     1479.10     1465.39     37.26 o
   5  12   2       63.06       51.75      8.21 o
   6  12   2      669.82      672.08     30.04 o
   7  12   2     2151.19     2074.29     44.86 o
   8  12   2     1013.13     1031.74     32.32 o
   9  12   2        1.99       -3.55      5.83 o
  10  12   2     1042.44     1097.47     41.53 o
  11  12   2        7.87       15.93      6.06 o
  12  12   2       27.11       31.55      6.88 o
  13  12   2       85.81       90.90     11.89 o
  14  12   2      370.38      410.71     44.94 o
  -6  13   2      677.76      771.29     60.10 o
  -5  13   2      367.18      426.65     27.36 o
  -4  13   2       64.58       64.75      9.77 o
  -3  13   2      754.04      760.92     28.92 o
  -2  13   2      101.34       79.48     11.61 o
  -1  13   2      177.47      215.04     13.81 o
   0  13   2       27.04       30.60      6.26 o
   1  13   2       54.43       47.82      8.18 o
   2  13   2      110.78      126.32     12.17 o
   3  13   2       58.04       48.06      8.26 o
   4  13   2      178.32      167.09     14.13 o
   5  13   2      653.48      735.40     29.79 o
   6  13   2      185.02      177.03     14.07 o
   7  13   2      159.62      164.48     13.90 o
   8  13   2      450.64      423.71     21.77 o
   9  13   2       61.63       54.76     11.17 o
  10  13   2      645.75      654.72     33.69 o
  11  13   2      636.07      646.08     34.16 o
  12  13   2        9.06       10.87      4.92 o
  13  13   2      293.33      274.75     19.80 o
  14  13   2      221.64      201.08     22.93 o
  -5  14   2      234.12      243.19     36.25 o
  -4  14   2       14.37        2.75      7.65 o
  -3  14   2      772.07      777.83     30.73 o
  -2  14   2      235.42      269.33     20.44 o
  -1  14   2      322.45      389.01     23.76 o
   0  14   2      411.16      393.55     18.90 o
   1  14   2      108.15       93.67     11.38 o
   2  14   2      744.30      784.03     30.13 o
   3  14   2      719.66      714.16     29.50 o
   4  14   2       30.02       27.29      7.17 o
   5  14   2     1515.29     1588.32     45.10 o
   6  14   2       39.40       26.75      7.10 o
   7  14   2      622.22      702.84     34.26 o
   8  14   2        2.71        5.01      5.31 o
   9  14   2      194.89      166.95     18.36 o
  10  14   2      128.85      141.49     17.24 o
  11  14   2       53.39       39.49     14.07 o
  12  14   2       28.96       31.10     12.43 o
  13  14   2       32.10        3.99      9.07 o
  -4  15   2        1.43       13.24     13.83 o
  -3  15   2      123.59      103.71     12.35 o
  -2  15   2      460.25      474.61     28.31 o
  -1  15   2       20.61       15.17      7.70 o
   0  15   2      852.74      791.61     62.60 o
   1  15   2       21.53       19.14      7.49 o
   2  15   2        4.18        7.20      6.88 o
   3  15   2      383.75      353.53     21.70 o
   4  15   2      175.85      181.67     22.41 o
   5  15   2      228.50      248.51     18.48 o
   6  15   2      307.14      286.29     22.53 o
   7  15   2      116.52      101.41     12.80 o
   8  15   2      357.36      359.15     28.73 o
   9  15   2      115.29      119.47     25.26 o
  10  15   2      384.40      350.63     37.69 o
  11  15   2      193.66      202.15     21.41 o
  12  15   2      195.46      184.04     26.54 o
  13  15   2        6.32       -5.79      5.79 o
  -3  16   2      169.97      184.41     32.82 o
  -2  16   2      283.80      287.44     27.44 o
  -1  16   2      230.88      229.95     45.39 o
   0  16   2       95.50       73.49     23.90 o
   1  16   2      146.27      129.59     18.66 o
   2  16   2      300.19      313.09     30.73 o
   3  16   2       21.78       18.76      7.89 o
   4  16   2       60.59       64.11     11.02 o
   5  16   2       49.40       41.01      8.94 o
   6  16   2      114.09      122.13     14.13 o
   7  16   2      143.98      134.79     14.40 o
   8  16   2        0.73        7.74      7.88 o
   9  16   2      231.79      186.23     21.35 o
  10  16   2      274.15      280.96     25.70 o
  11  16   2       11.28        2.11     21.15 o
  12  16   2       10.48       17.58     17.30 o
   0  17   2      139.09      131.67     20.77 o
   1  17   2      520.02      541.77     38.27 o
   2  17   2      479.48      520.78     36.93 o
   3  17   2       99.15       77.26     23.01 o
   4  17   2        0.17        4.96      6.72 o
   5  17   2      222.28      217.43     18.87 o
   6  17   2        9.52       10.59      7.55 o
   7  17   2      117.87      120.28     18.07 o
   8  17   2      188.07      221.43     25.43 o
   9  17   2      231.85      245.38     24.79 o
  10  17   2      206.74      216.68     22.96 o
  11  17   2      289.32      282.02     40.20 o
   3  18   2       92.03      110.62     18.22 o
   4  18   2       44.58       31.92     11.44 o
   5  18   2       54.14       60.50     14.46 o
   6  18   2        2.68       -1.91      7.54 o
   7  18   2       17.85       12.97     11.81 o
   8  18   2       72.40       58.61     13.07 o
   9  18   2       52.22       78.27     21.97 o
  -6 -18   3        4.31      -14.80     14.80 o
  -5 -18   3       13.98       11.64     13.28 o
  -4 -18   3      155.07      162.29     32.46 o
  -3 -18   3       18.24       11.37      8.19 o
  -2 -18   3        1.68       26.09     10.59 o
  -1 -18   3        3.02        6.74     11.48 o
  -8 -17   3       24.94       48.77     19.01 o
  -7 -17   3        0.24        0.67      6.63 o
  -6 -17   3      258.71      312.14     22.56 o
  -5 -17   3      324.84      381.50     24.97 o
  -4 -17   3      268.82      295.42     27.54 o
  -3 -17   3        2.08        3.66      7.57 o
  -2 -17   3      140.64      152.47     16.52 o
  -1 -17   3       52.20       47.65     10.09 o
   0 -17   3       36.58       16.48     25.44 o
  -9 -16   3      235.88      266.78     25.87 o
  -8 -16   3       19.35       13.27      6.12 o
  -7 -16   3        7.09        9.36      8.47 o
  -6 -16   3      692.10      683.41     43.45 o
  -5 -16   3       31.45       36.67      9.47 o
  -4 -16   3       36.41       19.77      8.44 o
  -3 -16   3        0.37       -8.63      8.63 o
  -2 -16   3      227.18      239.69     19.59 o
  -1 -16   3      382.38      344.84     23.22 o
   0 -16   3        2.56       -3.98      8.14 o
   1 -16   3       47.89       47.22     12.60 o
   2 -16   3        0.61       11.01      8.98 o
 -11 -15   3        1.41       -6.18     13.69 o
 -10 -15   3        2.53        2.99      7.60 o
  -9 -15   3      624.04      610.95     29.39 o
  -8 -15   3      847.99      852.80     34.20 o
  -7 -15   3      290.12      296.59     20.57 o
  -6 -15   3     1505.78     1558.33     45.64 o
  -5 -15   3       33.44       23.91      8.16 o
  -4 -15   3      304.39      303.29     20.90 o
  -3 -15   3       44.59       46.39      9.54 o
  -2 -15   3       51.27       40.61     13.25 o
  -1 -15   3       91.56       72.11     11.48 o
   0 -15   3      135.75      127.55     14.26 o
   1 -15   3        5.89       -6.68      6.68 o
   2 -15   3      129.98      110.52     17.43 o
   3 -15   3       13.60       27.65     11.06 o
   4 -15   3        2.13       19.95     13.00 o
 -12 -14   3       12.86       37.51     15.31 o
 -11 -14   3      190.90      215.17     21.97 o
 -10 -14   3      336.14      388.56     23.14 o
  -9 -14   3       82.26       70.20     10.63 o
  -8 -14   3       37.44       20.77     12.71 o
  -7 -14   3       13.83        7.13      5.87 o
  -6 -14   3      374.69      368.49     21.67 o
  -5 -14   3     1038.91     1020.76     35.49 o
  -4 -14   3      697.20      678.35     29.14 o
  -3 -14   3     1302.81     1272.00     39.77 o
  -2 -14   3      290.42      293.20     20.62 o
  -1 -14   3     1111.41     1124.95     38.07 o
   0 -14   3     1185.24     1244.69     40.04 o
   1 -14   3       58.11       70.77     10.48 o
   2 -14   3      159.24      153.49     15.13 o
   3 -14   3      453.01      521.90     61.58 o
   4 -14   3      224.01      225.05     23.78 o
   5 -14   3        0.10        6.00      9.48 o
 -12 -13   3        1.37        6.62      6.56 o
 -11 -13   3      300.26      299.41     15.73 o
 -10 -13   3      346.98      366.02     21.88 o
  -9 -13   3     1240.68     1299.61     61.41 o
  -8 -13   3       32.15       46.64      8.23 o
  -7 -13   3      766.51      772.46     29.85 o
  -6 -13   3       39.37       43.60      8.37 o
  -5 -13   3      175.07      182.28     14.90 o
  -4 -13   3      802.21      800.54     30.06 o
  -3 -13   3        0.24       10.79      7.19 o
  -2 -13   3      657.36      654.05     27.55 o
  -1 -13   3      462.04      434.87     22.87 o
   0 -13   3        0.59       -3.07      6.08 o
   1 -13   3       61.40       53.37      9.54 o
   2 -13   3        6.24        1.16      6.27 o
   3 -13   3     1649.24     1655.42     45.43 o
   4 -13   3       76.12       87.29     25.13 o
   5 -13   3       93.17       87.05     15.57 o
   6 -13   3       66.00       39.28     15.02 o
 -13 -12   3       16.19       -1.58     14.12 o
 -12 -12   3      192.14      155.61     15.49 o
 -11 -12   3      185.83      154.20     11.11 o
 -10 -12   3      229.28      256.33     18.58 o
  -9 -12   3      285.71      323.81     19.62 o
  -8 -12   3      116.03      104.37     11.91 o
  -7 -12   3        9.45        6.66      5.12 o
  -6 -12   3      790.57      869.23     30.00 o
  -5 -12   3      163.41      164.43     13.50 o
  -4 -12   3      752.04      768.77     18.34 o
  -3 -12   3      310.52      329.21     12.27 o
  -2 -12   3     1974.94     2033.12     31.33 o
  -1 -12   3      795.76      809.90     21.02 o
   0 -12   3       49.68       40.21      5.75 o
   1 -12   3       21.95       10.07      4.02 o
   2 -12   3      399.20      409.97     24.19 o
   3 -12   3      156.56      153.92     11.47 o
   4 -12   3        0.80       -3.36      4.68 o
   5 -12   3      979.20     1049.70     32.30 o
   6 -12   3       83.59       82.17     14.19 o
   7 -12   3       21.57       33.68     16.01 o
 -13 -11   3      176.75      202.47     21.24 o
 -12 -11   3       53.17       42.98     10.21 o
 -11 -11   3      781.02      797.17     23.99 o
 -10 -11   3        3.06        3.59      3.65 o
  -9 -11   3      101.14      114.93     11.40 o
  -8 -11   3      469.31      398.20     16.75 o
  -7 -11   3       14.99        3.71      3.46 o
  -6 -11   3      219.39      228.58     10.84 o
  -5 -11   3      336.42      294.59     20.21 o
  -4 -11   3     1058.24     1078.87     31.56 o
  -3 -11   3      920.82      911.74     20.12 o
  -2 -11   3        4.06       11.94      4.26 o
  -1 -11   3      366.32      359.89     14.35 o
   0 -11   3        1.00       -0.39      3.34 o
   1 -11   3      963.60     1082.29     26.11 o
   2 -11   3      927.92      981.20     31.51 o
   3 -11   3      206.53      198.10     12.49 o
   4 -11   3       23.69       20.77      4.71 o
   5 -11   3      263.26      232.36     15.03 o
   6 -11   3     1382.08     1451.20     38.14 o
   7 -11   3       57.05       58.06     10.89 o
   8 -11   3      120.48      117.60     18.07 o
 -14 -10   3       94.31       87.62     14.83 o
 -13 -10   3        9.43       -0.81      6.50 o
 -12 -10   3       68.84       56.26      7.08 o
 -11 -10   3      630.37      594.79     26.04 o
 -10 -10   3      136.05      118.88      8.37 o
  -9 -10   3       72.28       68.87      7.91 o
  -8 -10   3     1477.22     1403.11     30.69 o
  -7 -10   3       55.31       45.99      6.03 o
  -6 -10   3      801.71      818.46     21.04 o
  -5 -10   3      669.39      649.65     16.85 o
  -4 -10   3       56.92       46.04      3.10 o
  -3 -10   3     2315.00     2283.07     31.02 o
  -2 -10   3        5.13        4.89      2.75 o
  -1 -10   3        3.45        3.24      2.73 o
   0 -10   3     2275.89     2339.86     39.03 o
   1 -10   3      783.71      769.68     22.02 o
   2 -10   3      147.98      136.76      9.64 o
   3 -10   3      687.74      726.42     19.92 o
   4 -10   3       32.76       27.37      5.31 o
   5 -10   3       74.48       66.37      6.86 o
   6 -10   3        1.38       -0.10      4.20 o
   7 -10   3      111.66       83.31     12.36 o
   8 -10   3      132.53       82.98     19.45 o
   9 -10   3      186.69      212.92     23.35 o
 -14  -9   3      172.48      142.34     15.36 o
 -13  -9   3      171.17      142.28     15.13 o
 -12  -9   3       10.40        6.86      4.71 o
 -11  -9   3      188.96      193.98     13.93 o
 -10  -9   3       35.14       35.75      5.19 o
  -9  -9   3      194.15      188.19      9.70 o
  -8  -9   3      914.90      971.48     25.13 o
  -7  -9   3     1007.50      977.24     24.09 o
  -6  -9   3      152.19      136.82      8.94 o
  -5  -9   3      402.65      359.54     13.12 o
  -4  -9   3      152.40      132.72      6.33 o
  -3  -9   3       69.43       69.96      8.18 o
  -2  -9   3       36.19       39.45      4.53 o
  -1  -9   3        2.86        1.22      2.66 o
   0  -9   3      424.19      383.17     12.03 o
   1  -9   3       19.51       20.01      3.36 o
   2  -9   3      152.66      171.75      8.04 o
   3  -9   3     2301.95     2386.81     34.14 o
   4  -9   3      179.27      173.18      9.83 o
   5  -9   3       47.81       35.55      4.99 o
   6  -9   3     1506.82     1528.78     31.01 o
   7  -9   3     1182.09     1197.52     40.82 o
   8  -9   3      379.45      387.24     27.53 o
   9  -9   3       39.96       23.61      8.34 o
  10  -9   3        2.48        4.78     13.00 o
 -14  -8   3      473.78      481.58     32.55 o
 -13  -8   3       55.83       52.66      8.10 o
 -12  -8   3       38.86       35.80      6.34 o
 -11  -8   3      453.99      420.64     15.00 o
 -10  -8   3      657.89      648.46     17.90 o
  -9  -8   3      202.79      208.08      9.25 o
  -8  -8   3     1368.99     1333.44     23.16 o
  -7  -8   3     1601.01     1576.84     31.33 o
  -6  -8   3     1524.49     1507.77     25.02 o
  -5  -8   3      256.03      266.11     11.29 o
  -4  -8   3     1554.72     1497.76     21.39 o
  -3  -8   3     1470.91     1440.09     25.49 o
  -2  -8   3     6562.92     6465.46     64.78 o
  -1  -8   3     1120.48     1073.65     20.38 o
   0  -8   3      239.33      258.75      8.00 o
   1  -8   3      310.02      299.32      9.43 o
   2  -8   3      492.88      482.73     15.42 o
   3  -8   3       19.55       16.23      3.91 o
   4  -8   3       61.80       66.37      8.13 o
   5  -8   3      267.23      287.58     12.30 o
   6  -8   3     1455.74     1544.72     25.67 o
   7  -8   3      128.40      124.91     10.68 o
   8  -8   3        4.89        5.72      6.24 o
   9  -8   3        3.55        3.26      7.03 o
  10  -8   3      111.25      116.58     15.24 o
 -14  -7   3      159.41      127.24     14.48 o
 -13  -7   3      191.44      163.47     12.86 o
 -12  -7   3      402.03      428.76     17.45 o
 -11  -7   3      404.79      381.70     18.66 o
 -10  -7   3       35.58       39.32      6.05 o
  -9  -7   3     1919.70     1892.48     31.38 o
  -8  -7   3       33.71       27.71      3.73 o
  -7  -7   3     1096.03     1121.24     19.12 o
  -6  -7   3     1628.43     1622.27     22.40 o
  -5  -7   3      198.62      199.23      8.69 o
  -4  -7   3       72.13       85.17      4.60 o
  -3  -7   3     4039.63     3983.30     33.22 o
  -2  -7   3     4169.04     4290.33     36.75 o
  -1  -7   3     1187.41     1061.24     22.61 o
   0  -7   3       66.12       71.69      4.98 o
   1  -7   3     4042.96     3964.17     32.25 o
   2  -7   3      662.57      603.09     12.62 o
   3  -7   3       36.16       28.54      4.11 o
   4  -7   3      137.14      118.84      7.53 o
   5  -7   3       15.03       11.05      3.34 o
   6  -7   3      626.73      672.30     16.20 o
   7  -7   3      598.12      599.11     20.91 o
   8  -7   3      633.12      599.46     28.06 o
   9  -7   3      210.77      187.11     16.97 o
  10  -7   3       88.58       51.13     10.23 o
  11  -7   3       58.21       57.18     13.37 o
 -14  -6   3      149.77      101.55     22.00 o
 -13  -6   3      139.71      142.98     14.95 o
 -12  -6   3      153.33      160.47     12.38 o
 -11  -6   3     1460.04     1443.70     34.42 o
 -10  -6   3      790.94      805.28     25.33 o
  -9  -6   3     2827.37     2875.73     40.96 o
  -8  -6   3      170.95      168.82      8.93 o
  -7  -6   3      474.53      489.87     11.14 o
  -6  -6   3     4891.94     5023.46     40.71 o
  -5  -6   3     1034.23     1020.45     16.74 o
  -4  -6   3      355.95      344.99      8.61 o
  -3  -6   3     1801.67     1668.51     17.83 o
  -2  -6   3       55.21       37.01      3.32 o
  -1  -6   3     2444.22     2582.39     27.10 o
   0  -6   3      951.81     1000.75     13.89 o
   1  -6   3     3828.64     3824.63     31.28 o
   2  -6   3      172.47      181.02      7.79 o
   3  -6   3       29.03       32.57      4.05 o
   4  -6   3     1253.95     1288.68     23.27 o
   5  -6   3      463.40      493.18     14.36 o
   6  -6   3      615.39      576.12     14.23 o
   7  -6   3      106.83       97.53      6.89 o
   8  -6   3       15.12       17.82      6.68 o
   9  -6   3     1533.97     1567.48     45.75 o
  10  -6   3      260.78      261.12     27.66 o
  11  -6   3      309.30      279.43     21.95 o
  12  -6   3       53.12       53.95     15.13 o
 -14  -5   3      286.48      329.05     38.61 o
 -13  -5   3       15.73       10.12      7.61 o
 -12  -5   3       15.71       16.29      7.12 o
 -11  -5   3      200.22      193.56     14.45 o
 -10  -5   3      102.17       88.47     11.36 o
  -9  -5   3       35.41       42.41      5.59 o
  -8  -5   3     1434.39     1417.39     26.96 o
  -7  -5   3        8.61       12.14      2.26 o
  -6  -5   3     1137.16     1108.57     15.32 o
  -5  -5   3      413.10      408.19      9.82 o
  -4  -5   3     5796.01     5661.86     35.69 o
  -3  -5   3    10269.41    10539.22     72.39 o
  -2  -5   3     2068.86     1941.04     20.90 o
  -1  -5   3      351.40      375.61      7.18 o
   0  -5   3     2268.37     2162.17     16.54 o
   1  -5   3     2633.71     2480.60     18.78 o
   2  -5   3      477.15      366.37      7.68 o
   3  -5   3     2060.58     2101.52     20.68 o
   4  -5   3     2830.63     2751.33     33.63 o
   5  -5   3      102.68       89.48      5.49 o
   6  -5   3       34.14       28.72      4.02 o
   7  -5   3      237.13      211.14      9.47 o
   8  -5   3       36.59       24.13      4.60 o
   9  -5   3       54.37       41.61     11.56 o
  10  -5   3       77.66       71.31     11.08 o
  11  -5   3      237.28      179.76     21.93 o
  12  -5   3       90.96      110.46     17.25 o
 -14  -4   3      366.32      325.15     38.78 o
 -13  -4   3      407.03      435.81     20.97 o
 -12  -4   3       43.14       25.40      7.57 o
 -11  -4   3     1700.44     1680.34     37.36 o
 -10  -4   3      459.53      442.16     18.32 o
  -9  -4   3        0.61        0.02      3.02 o
  -8  -4   3     1329.70     1322.97     39.55 o
  -7  -4   3      161.47      167.00      8.89 o
  -6  -4   3       78.60       61.90      3.40 o
  -5  -4   3      251.36      259.59      6.70 o
  -4  -4   3       10.81       19.54      2.24 o
  -3  -4   3      156.61      245.21      6.39 o
  -2  -4   3      733.67      697.45      9.72 o
  -1  -4   3     8485.07     8739.13     70.96 o
   0  -4   3      354.57      278.41      5.22 o
   1  -4   3     4735.95     4854.58     29.26 o
   2  -4   3      252.90      267.53      5.67 o
   3  -4   3       34.94       26.43      2.50 o
   4  -4   3      980.57      990.24     14.87 o
   5  -4   3      656.38      612.45     11.18 o
   6  -4   3     3885.74     3833.53     36.42 o
   7  -4   3     1386.62     1389.86     22.38 o
   8  -4   3      813.46      786.55     17.08 o
   9  -4   3      120.19      106.27     11.88 o
  10  -4   3      412.19      371.79     22.49 o
  11  -4   3      161.18      208.12     34.45 o
  12  -4   3        2.41       -2.49      6.25 o
 -14  -3   3        2.45        0.80     10.94 o
 -13  -3   3      151.33      152.52     15.90 o
 -12  -3   3        7.53       16.89      5.85 o
 -11  -3   3      771.04      738.97     25.15 o
 -10  -3   3      326.95      299.12     15.30 o
  -9  -3   3        0.13        4.57      3.81 o
  -8  -3   3     2655.93     2728.66     35.31 o
  -7  -3   3     1816.09     1740.54     26.02 o
  -6  -3   3       18.26       21.83      2.93 o
  -5  -3   3      461.69      413.10      9.64 o
  -4  -3   3      136.15      140.56      4.60 o
  -3  -3   3     2700.34     2616.59     26.64 o
  -2  -3   3     1760.58     1677.56     16.92 o
  -1  -3   3        9.23       11.99      1.54 o
   0  -3   3      184.98      169.43      4.37 o
   1  -3   3    19648.41    19984.76     84.49 o
   2  -3   3     1277.30     1332.63     10.93 o
   3  -3   3       28.00       17.72      1.87 o
   4  -3   3     1059.80     1202.37     16.91 o
   5  -3   3      396.86      412.05      8.39 o
   6  -3   3     1426.82     1453.76     21.19 o
   7  -3   3       14.72       12.18      2.20 o
   8  -3   3      170.51      149.60      7.41 o
   9  -3   3      284.34      280.72     17.47 o
  10  -3   3      355.44      351.95     17.33 o
  11  -3   3       14.63        3.41      5.59 o
  12  -3   3        0.09      -12.76     12.76 o
 -13  -2   3      180.50      214.28     19.35 o
 -12  -2   3      128.41      128.30     11.71 o
 -11  -2   3      169.10      176.25     13.04 o
 -10  -2   3       48.76       38.63      6.32 o
  -9  -2   3      476.69      497.02     18.53 o
  -8  -2   3      736.70      808.60     18.26 o
  -7  -2   3      167.50      152.11      6.67 o
  -6  -2   3      712.26      719.80     13.48 o
  -5  -2   3      293.11      302.73      7.63 o
  -4  -2   3     1071.38     1054.46     13.83 o
  -3  -2   3       21.51       24.84      2.01 o
  -2  -2   3      684.88      741.70      9.07 o
  -1  -2   3     4471.63     4621.85     21.14 o
   0  -2   3     1069.11     1086.72     10.90 o
   1  -2   3     2190.09     2126.26     12.98 o
   2  -2   3      113.88      113.27      4.33 o
   3  -2   3      406.86      380.38      5.69 o
   4  -2   3     3452.38     3612.01     25.27 o
   5  -2   3     1376.59     1432.12     17.04 o
   6  -2   3     1523.19     1469.70     16.72 o
   7  -2   3     1276.08     1232.80     16.71 o
   8  -2   3        5.64        5.84      2.36 o
   9  -2   3     1412.25     1429.86     20.06 o
  10  -2   3      805.30      792.71     24.70 o
  11  -2   3      237.31      259.43     18.63 o
  12  -2   3        6.82        3.28      6.57 o
  13  -2   3       28.81       27.46      8.78 o
 -13  -1   3      225.88      237.47     18.01 o
 -12  -1   3       44.88       52.69      8.74 o
 -11  -1   3      463.94      475.07     20.96 o
 -10  -1   3       28.33       25.32      5.65 o
  -9  -1   3      330.74      303.64     14.90 o
  -8  -1   3      590.17      600.50     14.86 o
  -7  -1   3      276.28      251.98      7.79 o
  -6  -1   3     3935.68     3933.27     29.52 o
  -5  -1   3       31.17       30.71      2.65 o
  -4  -1   3      679.46      586.44      9.55 o
  -3  -1   3     2823.73     2756.15     19.64 o
  -2  -1   3     5638.11     5659.07     48.80 o
  -1  -1   3     5535.78     5792.50     40.30 o
   0  -1   3     1065.15     1185.27     11.95 o
   1  -1   3     7570.64     7618.61     39.00 o
   2  -1   3    16464.66    16756.36     60.70 o
   3  -1   3     4981.10     5168.69     38.08 o
   4  -1   3     2836.65     2877.33     27.33 o
   5  -1   3       96.53       83.43      3.27 o
   6  -1   3     1984.74     2013.77     27.25 o
   7  -1   3        2.61        1.02      2.05 o
   8  -1   3       14.14       16.82      2.39 o
   9  -1   3        3.10        2.51      2.70 o
  10  -1   3        2.80        2.36      4.22 o
  11  -1   3       47.09       22.79      7.09 o
  12  -1   3      414.79      411.44     23.52 o
  13  -1   3      600.38      587.94     29.54 o
 -13   0   3       68.43       47.54     38.69 o
 -12   0   3       46.21       36.29      7.59 o
 -11   0   3     2052.09     2119.65     44.23 o
 -10   0   3        2.90       -0.96      5.75 o
  -9   0   3      100.15      106.91      9.53 o
  -8   0   3      908.19      940.02     29.06 o
  -7   0   3       69.94       58.36      6.60 o
  -6   0   3      489.23      468.48     10.92 o
  -5   0   3       61.29       50.73      2.97 o
  -4   0   3      188.14      181.20      5.33 o
  -3   0   3      172.02       99.36      3.39 o
  -2   0   3     3442.78     3535.10     31.29 o
  -1   0   3     3173.97     3206.49     23.53 o
   0   0   3     2429.81     2510.24     48.37 o
   1   0   3      274.35      364.69      5.67 o
   2   0   3     1381.60     1477.44     10.54 o
   3   0   3       10.79        9.25      2.04 o
   4   0   3     2841.64     2644.84     21.30 o
   5   0   3    11069.96    11660.23     82.84 o
   6   0   3     5289.10     5163.74     47.67 o
   7   0   3     1887.53     1852.78     18.65 o
   8   0   3        4.19        4.34      1.55 o
   9   0   3     1912.00     1992.68     24.47 o
  10   0   3     2331.79     2389.71     39.67 o
  11   0   3       46.57       43.83      6.67 o
  12   0   3      137.44      100.74     16.91 o
  13   0   3       28.31       21.62     12.80 o
  14   0   3       47.59       31.38     11.77 o
 -12   1   3        3.26       -1.03      6.78 o
 -11   1   3     1813.03     1883.85     42.62 o
 -10   1   3        7.19        2.22      4.82 o
  -9   1   3      208.61      213.57     13.38 o
  -8   1   3     3045.80     3063.52     45.93 o
  -7   1   3     1489.98     1415.51     31.15 o
  -6   1   3       35.80       36.41      2.78 o
  -5   1   3      162.10      161.61      5.62 o
  -4   1   3     3812.66     4045.42     37.78 o
  -3   1   3     2837.30     2624.20     23.20 o
  -2   1   3     2586.75     2589.69     21.92 o
  -1   1   3     1254.08     1294.59     10.52 o
   0   1   3      227.21      258.91      5.15 o
   1   1   3    12900.38    12995.00     71.56 o
   2   1   3     7655.42     8132.94     46.00 o
   3   1   3      144.57      142.16      3.43 o
   4   1   3      605.56      779.43     13.22 o
   5   1   3       33.11       18.26      1.98 o
   6   1   3      279.62      281.26      4.99 o
   7   1   3     1218.93     1161.85     12.00 o
   8   1   3     1600.28     1596.01     18.80 o
   9   1   3     1131.77     1079.33     18.26 o
  10   1   3        0.43        0.23      2.28 o
  11   1   3      582.84      566.30     19.89 o
  12   1   3      269.37      267.57     18.14 o
  13   1   3     1302.21     1386.55     42.83 o
  14   1   3      132.71      145.97     25.09 o
 -12   2   3      159.15      164.92     15.29 o
 -11   2   3       93.07       83.31      8.91 o
 -10   2   3      107.57      101.66     10.36 o
  -9   2   3       35.21       48.76      7.36 o
  -8   2   3     1152.26     1208.56     33.64 o
  -7   2   3        2.31        2.32      1.82 o
  -6   2   3      229.71      242.25     11.29 o
  -5   2   3     1475.30     1459.01     20.91 o
  -4   2   3     5428.74     5429.11     40.70 o
  -3   2   3      133.40      142.27      3.83 o
  -2   2   3       10.98       20.21      1.95 o
  -1   2   3      282.35      260.58      6.34 o
   0   2   3    22795.68    23190.77    141.14 o
   1   2   3    36545.68    36935.49    113.13 o
   2   2   3     6794.19     7155.13     53.86 o
   3   2   3     1300.14     1343.92     15.73 o
   4   2   3    15279.91    15182.96    122.44 o
   5   2   3     1407.80     1540.98     14.81 o
   6   2   3      131.70      114.19      5.19 o
   7   2   3       38.95       51.76      3.77 o
   8   2   3     1362.94     1396.41     28.81 o
   9   2   3     1653.73     1800.37     22.64 o
  10   2   3      117.62      129.07     16.33 o
  11   2   3        5.88        0.19      3.27 o
  12   2   3       84.19       90.08     10.91 o
  13   2   3        8.36        5.11      5.67 o
  14   2   3       93.38       85.64     18.11 o
 -12   3   3      207.05      204.56     19.55 o
 -11   3   3      162.45      140.61     14.13 o
 -10   3   3       49.18       49.06      7.71 o
  -9   3   3      707.43      686.89     24.64 o
  -8   3   3     1201.27     1151.70     30.02 o
  -7   3   3      303.24      301.74     15.25 o
  -6   3   3       29.81       25.71      3.93 o
  -5   3   3      939.31      929.66     18.09 o
  -4   3   3     1662.47     1617.80     23.05 o
  -3   3   3     1372.89     1459.59     19.54 o
  -2   3   3       14.49       13.44      1.53 o
  -1   3   3     1834.52     1873.81     16.92 o
   0   3   3      749.47      835.93      9.29 o
   1   3   3     7051.14     7635.23     42.57 o
   2   3   3     5807.94     6181.68     30.78 o
   3   3   3     1927.08     1934.86     16.18 o
   4   3   3     3597.84     3485.36     18.67 o
   5   3   3     1308.51     1363.34     10.97 o
   6   3   3       19.86       24.51      2.05 o
   7   3   3      831.79      754.21     11.88 o
   8   3   3      432.60      439.20     12.63 o
   9   3   3     2395.85     2311.72     30.77 o
  10   3   3      148.17      120.53     10.38 o
  11   3   3      286.56      310.64     14.19 o
  12   3   3      996.41      986.82     41.80 o
  13   3   3      188.17      204.14     16.30 o
  14   3   3        4.96       10.29     11.65 o
 -12   4   3      267.10      289.90     42.11 o
 -11   4   3      310.50      272.99     22.19 o
 -10   4   3     1080.69     1110.89     31.21 o
  -9   4   3      444.28      439.73     22.37 o
  -8   4   3        5.72        1.63      4.43 o
  -7   4   3      113.60       94.02     10.32 o
  -6   4   3      559.03      566.48     18.17 o
  -5   4   3     2103.88     2053.52     26.89 o
  -4   4   3      934.50      965.89     17.48 o
  -3   4   3      636.77      577.70     17.81 o
  -2   4   3        6.43       14.28      2.09 o
  -1   4   3     4029.92     3939.13     21.90 o
   0   4   3     1093.87     1113.67     12.08 o
   1   4   3     4325.84     4198.28     38.84 o
   2   4   3     1149.48     1150.12     13.99 o
   3   4   3     1098.70     1197.85     10.84 o
   4   4   3      991.15      954.75     11.36 o
   5   4   3     3793.61     3922.42     20.31 o
   6   4   3       79.91       54.88      3.02 o
   7   4   3      473.51      416.59      8.29 o
   8   4   3      572.27      553.71     12.15 o
   9   4   3      142.79      142.50      6.80 o
  10   4   3      409.64      457.35     14.87 o
  11   4   3       89.45       82.47      6.29 o
  12   4   3       23.14       10.85      5.09 o
  13   4   3       81.74       83.42     10.94 o
  14   4   3        1.51       -3.95     11.01 o
  15   4   3        4.11        2.04      8.57 o
 -11   5   3      444.93      423.41     24.88 o
 -10   5   3        3.20        0.02      4.92 o
  -9   5   3      105.19       95.56      9.47 o
  -8   5   3      939.49      919.32     26.25 o
  -7   5   3      298.38      277.87     13.94 o
  -6   5   3       20.36       16.70      4.50 o
  -5   5   3      392.19      357.57     14.80 o
  -4   5   3       12.26       11.57      3.25 o
  -3   5   3       62.84       42.56      3.27 o
  -2   5   3       11.85       11.77      1.89 o
  -1   5   3      754.03      802.30     10.50 o
   0   5   3      734.77      760.42     10.59 o
   1   5   3       42.41       78.84      2.98 o
   2   5   3    10653.13    11061.30     99.00 o
   3   5   3     2232.69     2324.35     16.18 o
   4   5   3      651.40      573.14      7.71 o
   5   5   3     1306.94     1205.37     14.43 o
   6   5   3        5.94        6.09      1.53 o
   7   5   3      854.15      808.93     12.60 o
   8   5   3      857.83      845.87     14.73 o
   9   5   3      453.90      402.99     12.28 o
  10   5   3        0.11       -1.68      2.69 o
  11   5   3      628.26      643.30     16.64 o
  12   5   3      103.35       88.27     10.06 o
  13   5   3      833.47      845.65     74.38 o
  14   5   3       27.28       17.24     12.20 o
  15   5   3       27.59       27.11     12.43 o
 -11   6   3        1.64       -2.36      9.33 o
 -10   6   3       19.08       12.75      7.56 o
  -9   6   3        7.89        7.77      4.95 o
  -8   6   3      436.47      470.40     19.57 o
  -7   6   3       24.93       37.42      6.44 o
  -6   6   3       39.72       39.27      6.14 o
  -5   6   3      419.95      435.20     15.84 o
  -4   6   3     4347.62     4334.84     51.41 o
  -3   6   3        0.97        1.79      1.88 o
  -2   6   3      679.23      707.58     13.69 o
  -1   6   3      229.62      187.48      6.50 o
   0   6   3     6641.78     6903.81     38.85 o
   1   6   3     6251.33     6531.68     37.32 o
   2   6   3       12.55       16.98      1.52 o
   3   6   3      563.59      684.30     12.46 o
   4   6   3     2911.27     2791.94     19.56 o
   5   6   3      265.35      259.43      5.82 o
   6   6   3      492.27      410.87     11.28 o
   7   6   3       13.41        9.41      2.94 o
   8   6   3      779.83      810.74     16.64 o
   9   6   3      498.03      508.38     12.82 o
  10   6   3      238.06      228.34      9.23 o
  11   6   3      374.12      399.05     13.26 o
  12   6   3        3.64        6.83      4.41 o
  13   6   3      129.36      125.65     17.87 o
  14   6   3      228.32      202.20     23.45 o
  15   6   3        1.85       -2.21     34.36 o
 -10   7   3        1.04       14.47     16.63 o
  -9   7   3        3.58        1.34      5.62 o
  -8   7   3      195.58      176.95     12.98 o
  -7   7   3      886.49      897.24     26.21 o
  -6   7   3        4.23        0.26      4.58 o
  -5   7   3      510.14      502.86     17.67 o
  -4   7   3     1761.49     1810.17     31.20 o
  -3   7   3      328.68      318.24      9.36 o
  -2   7   3      439.10      408.84     10.43 o
  -1   7   3     2458.69     2405.41     27.34 o
   0   7   3       75.89       70.15      4.20 o
   1   7   3      628.09      648.51     10.33 o
   2   7   3        2.90        8.99      1.88 o
   3   7   3     3935.91     3913.18     34.21 o
   4   7   3     6644.79     6560.44     67.04 o
   5   7   3      373.93      350.40      7.51 o
   6   7   3      531.49      564.15     15.01 o
   7   7   3     2096.22     2026.77     48.20 o
   8   7   3     3745.71     3835.65     36.45 o
   9   7   3      663.89      631.32     14.66 o
  10   7   3       28.58       26.48      3.77 o
  11   7   3     2344.42     2377.91     32.73 o
  12   7   3     1470.10     1489.82     30.47 o
  13   7   3      222.86      239.62     23.48 o
  14   7   3       26.10       25.25     10.72 o
  15   7   3        9.90       -5.30      8.36 o
 -10   8   3      125.83      121.53     16.61 o
  -9   8   3      297.81      319.50     20.90 o
  -8   8   3      187.08      182.17     13.57 o
  -7   8   3      603.20      595.56     22.38 o
  -6   8   3      265.86      279.41     14.65 o
  -5   8   3     2050.48     2094.56     36.97 o
  -4   8   3     1401.99     1473.50     29.30 o
  -3   8   3      199.45      196.71      7.95 o
  -2   8   3     1777.47     1785.26     22.67 o
  -1   8   3    10367.59    10485.22     49.10 o
   0   8   3        5.78        3.46      2.08 o
   1   8   3      721.80      687.94     11.37 o
   2   8   3      559.50      591.55     11.57 o
   3   8   3      280.72      267.68      9.84 o
   4   8   3     1553.09     1584.09     21.01 o
   5   8   3      286.66      299.15      8.04 o
   6   8   3      219.16      240.67      6.88 o
   7   8   3      270.14      248.22      8.92 o
   8   8   3      386.88      318.48     12.74 o
   9   8   3      160.41      152.50      7.69 o
  10   8   3       70.54       64.87      5.97 o
  11   8   3      449.32      473.78     15.80 o
  12   8   3      157.72      151.84     10.28 o
  13   8   3      264.82      251.91     23.53 o
  14   8   3      338.72      323.86     28.33 o
  15   8   3      656.53      686.55     65.69 o
  -9   9   3       49.17       55.18     17.41 o
  -8   9   3      123.72      127.59     17.11 o
  -7   9   3        6.23       -2.08      4.87 o
  -6   9   3      550.29      538.23     20.81 o
  -5   9   3       79.92       78.57      8.21 o
  -4   9   3      215.65      218.51     12.08 o
  -3   9   3       27.27       28.90      4.69 o
  -2   9   3      256.01      226.84     11.93 o
  -1   9   3     1979.86     1907.89     23.75 o
   0   9   3     1003.75     1031.27     17.66 o
   1   9   3      345.09      331.69      8.00 o
   2   9   3     4668.68     4578.76     46.83 o
   3   9   3      826.93      794.13     21.80 o
   4   9   3     3422.91     3377.84     57.87 o
   5   9   3       97.39       97.79      8.03 o
   6   9   3     3270.77     3147.87     35.31 o
   7   9   3     2743.21     2666.03     40.89 o
   8   9   3      446.02      463.27     17.66 o
   9   9   3       34.12       30.52      5.52 o
  10   9   3      420.85      440.26     14.88 o
  11   9   3       12.93       13.09      3.72 o
  12   9   3       10.81        6.46      3.67 o
  13   9   3     1117.20     1176.52     49.28 o
  14   9   3       21.80       16.22      9.42 o
  15   9   3        2.93        1.31     19.53 o
  -9  10   3      262.59      324.70     43.42 o
  -8  10   3       99.17       79.89      9.95 o
  -7  10   3      162.07      162.82     14.49 o
  -6  10   3      340.65      321.21     16.83 o
  -5  10   3      514.36      493.23     19.60 o
  -4  10   3      198.98      223.44     12.80 o
  -3  10   3     1084.08     1078.81     23.28 o
  -2  10   3        2.28        1.86      3.41 o
  -1  10   3      835.48      861.57     24.95 o
   0  10   3      697.66      700.42     14.85 o
   1  10   3      109.48      108.52      4.58 o
   2  10   3      995.96     1035.76     29.39 o
   3  10   3       28.29       18.98      3.13 o
   4  10   3      275.59      267.56     10.42 o
   5  10   3      553.04      561.97     15.65 o
   6  10   3      177.55      170.75     10.14 o
   7  10   3      111.61       97.65      7.44 o
   8  10   3      601.72      673.85     34.19 o
   9  10   3      496.75      495.18     19.57 o
  10  10   3      486.77      491.24     17.45 o
  11  10   3      384.66      406.45     15.29 o
  12  10   3       53.22       29.54      5.64 o
  13  10   3      100.22      103.08     24.32 o
  14  10   3      356.20      374.71     29.74 o
  15  10   3       90.87       91.27     22.92 o
  -7  11   3      149.81      156.16     17.23 o
  -6  11   3      147.18      149.77     12.01 o
  -5  11   3       56.57       71.78      8.47 o
  -4  11   3      361.71      356.13     16.32 o
  -3  11   3      279.56      275.94     12.45 o
  -2  11   3       32.34       14.97      4.64 o
  -1  11   3      573.58      553.90     18.94 o
   0  11   3      259.26      263.63     12.12 o
   1  11   3      117.14      112.21     10.90 o
   2  11   3      286.63      304.57     13.98 o
   3  11   3     1791.61     1820.88     53.81 o
   4  11   3     1103.81     1113.81     20.17 o
   5  11   3      107.34      105.03      8.08 o
   6  11   3      114.21      135.59     17.13 o
   7  11   3       21.64       27.83      7.81 o
   8  11   3      426.69      439.20     24.50 o
   9  11   3      129.37       99.99     10.45 o
  10  11   3       47.94       44.17      7.05 o
  11  11   3      796.41      849.89     22.25 o
  12  11   3        1.13       -5.92      5.92 o
  13  11   3       34.36       48.55     16.46 o
  14  11   3       16.59        4.49     11.57 o
  -7  12   3        0.40        5.01     13.76 o
  -6  12   3      209.53      228.15     20.22 o
  -5  12   3       20.68        9.89      7.29 o
  -4  12   3      279.02      261.93     20.55 o
  -3  12   3        1.17       -6.22      6.22 o
  -2  12   3       16.34       19.42      5.45 o
  -1  12   3       85.75       85.62      8.14 o
   0  12   3      411.33      398.53     14.63 o
   1  12   3      278.89      261.48      9.80 o
   2  12   3       58.95       51.66      6.81 o
   3  12   3      612.40      585.75     30.13 o
   4  12   3      109.73      110.38     10.89 o
   5  12   3        0.89       -5.49      5.49 o
   6  12   3      744.46      772.84     27.31 o
   7  12   3      396.49      392.62     24.12 o
   8  12   3      106.73       97.06     13.16 o
   9  12   3        5.90        5.97      6.54 o
  10  12   3        5.33       -2.96      9.33 o
  11  12   3      791.57      769.71     27.95 o
  12  12   3       89.39       85.46     10.86 o
  13  12   3      193.80      191.15     22.27 o
  14  12   3      367.11      370.79     42.91 o
  -6  13   3      854.86      926.26     67.14 o
  -5  13   3        2.72      -19.70     19.70 o
  -4  13   3      319.17      348.35     24.37 o
  -3  13   3       45.93       40.01      9.08 o
  -2  13   3      501.71      525.17     26.42 o
  -1  13   3      515.77      526.13     26.32 o
   0  13   3       75.23       58.89     12.74 o
   1  13   3        4.14        0.18      5.54 o
   2  13   3      309.63      360.15     19.71 o
   3  13   3       39.84       27.13     10.70 o
   4  13   3      876.17      908.19     31.40 o
   5  13   3      122.08      136.71     13.03 o
   6  13   3      292.19      265.14     21.06 o
   7  13   3      523.31      552.98     35.01 o
   8  13   3      216.93      211.96     19.49 o
   9  13   3      147.98      156.79     16.87 o
  10  13   3       24.73       20.45      7.72 o
  11  13   3       65.86       63.49     11.70 o
  12  13   3       54.54       52.64      9.22 o
  13  13   3      204.60      190.29     22.65 o
  14  13   3      698.09      732.35     61.00 o
  -5  14   3       36.41       26.89     16.63 o
  -4  14   3      135.21      130.95     16.35 o
  -3  14   3       33.14       35.87      8.71 o
  -2  14   3       12.52       10.56      6.90 o
  -1  14   3      877.22      973.63     37.22 o
   0  14   3       33.43       29.00      8.26 o
   1  14   3      187.65      195.91     16.63 o
   2  14   3      276.84      229.05     21.76 o
   3  14   3      207.31      185.96     15.09 o
   4  14   3      181.91      171.66     14.66 o
   5  14   3      696.67      709.85     28.64 o
   6  14   3       44.69       55.97     11.49 o
   7  14   3      860.05      901.93     40.07 o
   8  14   3     1355.19     1388.62     49.38 o
   9  14   3      205.69      237.04     21.65 o
  10  14   3      621.38      637.81     34.70 o
  11  14   3      202.01      220.90     21.32 o
  12  14   3       43.02       42.74     10.73 o
  13  14   3       15.47       38.70     17.85 o
  -4  15   3        0.38       -4.05     10.52 o
  -3  15   3      449.39      459.47     24.90 o
  -2  15   3      208.38      224.60     17.34 o
  -1  15   3      862.64      914.17     37.89 o
   0  15   3      171.90      145.53     15.74 o
   1  15   3        0.93       -0.28      7.58 o
   2  15   3      608.66      588.80     36.06 o
   3  15   3      317.56      376.38     41.63 o
   4  15   3      502.59      504.76     32.32 o
   5  15   3      402.13      388.16     28.20 o
   6  15   3        3.15        0.31      7.30 o
   7  15   3      122.72      106.42     28.16 o
   8  15   3       87.93       95.73     14.65 o
   9  15   3       34.05       41.13     11.07 o
  10  15   3      204.98      240.47     50.08 o
  11  15   3      759.94      776.11     39.82 o
  12  15   3       24.04        9.78     14.92 o
  -3  16   3      256.15      307.69     43.69 o
  -2  16   3      266.62      224.73     37.51 o
  -1  16   3       53.90       41.79     10.25 o
   0  16   3      132.84      121.81     19.36 o
   1  16   3       22.13        8.08      9.34 o
   2  16   3      500.51      524.45     43.90 o
   3  16   3        3.24       24.27     10.93 o
   4  16   3       13.20       -1.35      9.69 o
   5  16   3      472.13      455.31     31.98 o
   6  16   3      763.72      838.95     42.52 o
   7  16   3       29.86       34.68     10.59 o
   8  16   3       45.19       37.68     10.58 o
   9  16   3       24.56       20.78      9.90 o
  10  16   3       10.21       13.14      6.38 o
  11  16   3     1048.67     1020.62     47.25 o
  12  16   3        1.35       -7.78      7.78 o
  -1  17   3        0.90       -7.17     14.89 o
   1  17   3      278.48      338.97     30.73 o
   2  17   3      605.85      675.22     42.38 o
   3  17   3       92.48       78.99     24.62 o
   4  17   3       16.30        5.29      9.26 o
   5  17   3       84.63       93.77     16.02 o
   6  17   3      319.63      286.26     27.01 o
   7  17   3        4.75       14.53     13.11 o
   8  17   3       27.13       11.00      9.16 o
   9  17   3      508.40      486.51     33.88 o
  10  17   3        9.68        5.56     18.27 o
  11  17   3       13.55       -2.62      9.21 o
  12  17   3       11.81      -13.70     13.70 o
   3  18   3       92.75       61.18     24.31 o
   4  18   3       13.63       18.42     25.48 o
   5  18   3       15.62       24.54     10.73 o
   6  18   3      109.31       90.65     16.50 o
   7  18   3       57.01       47.30     13.11 o
   8  18   3       12.44        6.83      8.34 o
   9  18   3      589.61      562.99     37.65 o
  -3 -18   4      211.09      258.77     38.68 o
  -6 -17   4      185.14      160.29     31.82 o
  -5 -17   4      249.78      233.64     24.00 o
  -4 -17   4      272.36      293.03     22.05 o
  -3 -17   4       47.48       31.67      9.01 o
  -2 -17   4       32.31       28.01      9.99 o
  -1 -17   4       34.46       18.80      8.72 o
   0 -17   4      306.77      335.75     30.01 o
  -9 -16   4      282.30      300.89     40.84 o
  -8 -16   4       27.73       30.47     10.60 o
  -7 -16   4       45.98       38.96     12.18 o
  -6 -16   4      187.84      180.78     16.80 o
  -5 -16   4      443.47      444.56     26.09 o
  -4 -16   4      141.06      140.18     15.16 o
  -3 -16   4       86.46      101.20     15.32 o
  -2 -16   4        0.41        4.46      9.22 o
  -1 -16   4      172.14      148.82     16.33 o
   0 -16   4       72.76       97.15     13.40 o
   1 -16   4       39.22       30.41      8.75 o
   2 -16   4       81.96       69.81     14.11 o
 -10 -15   4        1.43       -8.61      8.61 o
  -9 -15   4      249.20      303.68     36.68 o
  -8 -15   4        0.75      -10.98     22.05 o
  -7 -15   4       15.76       37.39      9.81 o
  -6 -15   4      142.28      153.19     15.06 o
  -5 -15   4       50.69       38.59      9.39 o
  -4 -15   4      385.32      372.25     23.18 o
  -3 -15   4       71.95       49.51      9.73 o
  -2 -15   4     1098.50     1152.62     59.17 o
  -1 -15   4      672.92      645.74     30.55 o
   0 -15   4        5.46       -7.51      7.96 o
   1 -15   4       73.63       62.17     10.61 o
   2 -15   4       67.48       80.93     12.11 o
   3 -15   4      113.99      119.17     18.56 o
   4 -15   4        3.20      -12.20     12.20 o
 -11 -14   4       23.86       16.49      7.54 o
 -10 -14   4       22.10       38.94     12.24 o
  -9 -14   4      154.13      127.44     17.96 o
  -8 -14   4      119.84       99.94     12.44 o
  -7 -14   4       35.83       21.75      7.05 o
  -6 -14   4       81.26       97.33     11.80 o
  -5 -14   4      223.65      208.20     16.66 o
  -4 -14   4      471.17      471.92     24.75 o
  -3 -14   4       57.58       59.71      9.92 o
  -2 -14   4       55.73       56.75      9.92 o
  -1 -14   4      150.19      114.03     13.51 o
   0 -14   4      789.68      791.25     32.39 o
   1 -14   4       56.33       65.68     11.04 o
   2 -14   4      157.82      145.43     13.22 o
   3 -14   4        2.63      -18.41     24.72 o
   4 -14   4        1.49       -7.68     36.16 o
   5 -14   4        7.64      -10.34     10.34 o
 -12 -13   4       57.27       62.56     14.50 o
 -11 -13   4      358.98      412.13     24.71 o
 -10 -13   4       99.23       95.87     15.54 o
  -9 -13   4      814.46      805.85     31.54 o
  -8 -13   4      144.32      119.03     12.65 o
  -7 -13   4       12.59       16.93      6.79 o
  -6 -13   4      167.74      158.41     13.83 o
  -5 -13   4       53.87       64.55     10.64 o
  -4 -13   4      228.77      204.36     15.94 o
  -3 -13   4      133.36      123.66     12.79 o
  -2 -13   4       30.49       23.34      7.31 o
  -1 -13   4     1239.58     1213.92     38.06 o
   0 -13   4     1421.41     1435.83     41.76 o
   1 -13   4       19.38       21.88      6.61 o
   2 -13   4        7.33       -5.07      6.67 o
   3 -13   4      839.35      850.11     33.47 o
   4 -13   4       12.01       10.30      9.20 o
   5 -13   4       24.27       13.56     11.33 o
 -12 -12   4      536.77      522.77     35.41 o
 -11 -12   4        3.81        2.48      6.13 o
 -10 -12   4       52.35       38.79      8.66 o
  -9 -12   4      879.75      902.12     32.18 o
  -8 -12   4      192.04      175.11     14.57 o
  -7 -12   4      492.63      521.48     23.70 o
  -6 -12   4      173.49      149.12     12.82 o
  -5 -12   4      736.57      704.50     27.09 o
  -4 -12   4      111.81       97.14      7.53 o
  -3 -12   4       96.35       91.21      7.60 o
  -2 -12   4      436.03      431.19     15.60 o
  -1 -12   4      206.63      178.11     17.32 o
   0 -12   4      160.82      184.93     11.35 o
   1 -12   4        1.06        0.45      4.53 o
   2 -12   4      517.61      501.62     19.84 o
   3 -12   4     2720.00     2762.25     47.37 o
   4 -12   4       19.95        9.24      5.88 o
   5 -12   4       85.77       97.00     12.28 o
   6 -12   4      136.89      139.77     19.15 o
   7 -12   4       72.10       30.55     14.44 o
 -13 -11   4       15.08      -11.48     11.48 o
 -12 -11   4      114.80      111.99     13.83 o
 -11 -11   4      329.51      308.95     23.39 o
 -10 -11   4      612.23      600.75     18.47 o
  -9 -11   4     1408.65     1414.71     33.12 o
  -8 -11   4       21.35       12.59      4.56 o
  -7 -11   4        0.34        2.07      3.53 o
  -6 -11   4     1014.49     1036.92     23.66 o
  -5 -11   4      912.91      944.89     29.87 o
  -4 -11   4     1264.65     1366.91     35.78 o
  -3 -11   4      396.76      407.83     14.60 o
  -2 -11   4      760.40      795.13     29.82 o
  -1 -11   4       42.30       37.11      5.26 o
   0 -11   4      793.60      799.98     29.38 o
   1 -11   4        5.88       11.04      5.64 o
   2 -11   4      129.93      140.47     10.54 o
   3 -11   4     1039.62     1058.68     28.38 o
   4 -11   4        9.62        5.72      4.25 o
   5 -11   4        8.61       11.28      5.05 o
   6 -11   4      971.92      991.82     31.46 o
   7 -11   4       87.90       94.61     13.26 o
   8 -11   4       86.95       79.11     16.07 o
 -13 -10   4       30.86        8.51     11.62 o
 -12 -10   4      475.46      459.94     21.58 o
 -11 -10   4        1.72        0.51      5.25 o
 -10 -10   4       12.96        7.65      3.76 o
  -9 -10   4      775.64      828.02     22.02 o
  -8 -10   4       49.29       36.85      6.05 o
  -7 -10   4     1779.92     1748.29     33.16 o
  -6 -10   4      712.92      718.73     20.23 o
  -5 -10   4       64.44       55.16      5.83 o
  -4 -10   4       64.75       60.97      4.90 o
  -3 -10   4      399.33      386.06     18.41 o
  -2 -10   4     1278.10     1303.36     25.21 o
  -1 -10   4        4.18        2.80      4.49 o
   0 -10   4      332.44      357.22     13.07 o
   1 -10   4      552.32      618.22     24.80 o
   2 -10   4     1334.85     1315.21     29.24 o
   3 -10   4     1337.22     1342.65     37.23 o
   4 -10   4      541.62      524.49     17.86 o
   5 -10   4       39.72       23.95      5.17 o
   6 -10   4     1372.53     1404.02     47.94 o
   7 -10   4      254.60      197.84     29.49 o
   8 -10   4      232.07      199.69     18.86 o
   9 -10   4      223.21      198.21     22.24 o
 -13  -9   4       34.95       30.94      8.77 o
 -12  -9   4       10.06       10.56      4.51 o
 -11  -9   4      577.11      616.31     18.88 o
 -10  -9   4      178.97      180.10     10.14 o
  -9  -9   4     2492.16     2531.24     34.38 o
  -8  -9   4       62.91       56.51      6.27 o
  -7  -9   4     5080.01     5088.60     50.13 o
  -6  -9   4     2124.39     2222.11     50.79 o
  -5  -9   4      384.94      379.08     13.92 o
  -4  -9   4      884.38      864.66     19.16 o
  -3  -9   4      915.28      900.23     16.67 o
  -2  -9   4      692.47      645.87     17.18 o
  -1  -9   4      151.85      141.21      8.44 o
   0  -9   4        8.84        4.24      2.39 o
   1  -9   4       15.24        9.68      2.67 o
   2  -9   4      157.70      142.84      7.75 o
   3  -9   4      175.89      209.54     11.86 o
   4  -9   4       20.40       16.36      4.60 o
   5  -9   4       38.84       32.75      5.04 o
   6  -9   4       56.22       59.27      6.79 o
   7  -9   4      483.50      443.89     25.07 o
   8  -9   4      348.27      329.39     22.96 o
   9  -9   4      638.76      650.84     33.10 o
  10  -9   4       67.76       34.11     11.16 o
 -14  -8   4      344.71      382.57     27.84 o
 -13  -8   4       40.49       45.35      8.52 o
 -12  -8   4       19.05       16.49      6.21 o
 -11  -8   4      314.94      334.75     13.71 o
 -10  -8   4       57.56       58.44      6.02 o
  -9  -8   4       62.33       72.44      8.17 o
  -8  -8   4      542.72      551.87     14.32 o
  -7  -8   4      179.12      203.43     11.53 o
  -6  -8   4     5309.47     5255.21     47.62 o
  -5  -8   4      202.72      182.86      8.79 o
  -4  -8   4     2914.32     2842.94     34.97 o
  -3  -8   4     1474.07     1410.35     22.67 o
  -2  -8   4     1430.94     1443.37     20.35 o
  -1  -8   4        2.71        4.97      2.08 o
   0  -8   4        0.31        2.11      2.03 o
   1  -8   4        2.10        1.46      2.33 o
   2  -8   4       78.45       94.58      6.18 o
   3  -8   4     1803.69     1838.01     31.16 o
   4  -8   4       99.53       93.37      7.19 o
   5  -8   4       28.62       37.60      5.26 o
   6  -8   4      368.53      374.04     13.00 o
   7  -8   4      682.65      707.07     29.95 o
   8  -8   4       84.91       83.37     11.93 o
   9  -8   4      347.69      312.40     22.74 o
  10  -8   4        3.34       25.37      9.50 o
 -14  -7   4      534.47      531.92     44.76 o
 -13  -7   4        1.86       10.00      5.65 o
 -12  -7   4      170.70      181.67     16.52 o
 -11  -7   4      424.40      397.99     16.07 o
 -10  -7   4      698.81      765.41     21.37 o
  -9  -7   4      299.21      295.31     12.91 o
  -8  -7   4       68.47       65.20      6.36 o
  -7  -7   4        5.30        8.16      2.39 o
  -6  -7   4     1700.59     1695.50     23.42 o
  -5  -7   4      515.17      509.82     12.53 o
  -4  -7   4        1.14        3.89      2.09 o
  -3  -7   4     2982.53     3008.48     27.85 o
  -2  -7   4     1850.51     1869.54     27.15 o
  -1  -7   4     1247.08     1174.88     20.02 o
   0  -7   4      934.25      947.95     16.22 o
   1  -7   4      510.27      498.68     12.33 o
   2  -7   4      409.38      410.40     11.66 o
   3  -7   4        2.52        1.45      3.11 o
   4  -7   4       10.50        9.69      3.36 o
   5  -7   4       20.34       15.49      4.51 o
   6  -7   4     2532.25     2504.32     31.46 o
   7  -7   4       26.36       11.69      3.50 o
   8  -7   4        6.54        4.57      6.13 o
   9  -7   4       92.50       74.65     11.81 o
  10  -7   4      740.71      681.83     33.02 o
  11  -7   4      153.60      167.02     24.24 o
 -13  -6   4      296.90      328.67     22.26 o
 -12  -6   4        3.03       -1.99      7.29 o
 -11  -6   4      341.65      350.80     17.53 o
 -10  -6   4        6.27        6.84      3.60 o
  -9  -6   4      278.72      269.07     12.16 o
  -8  -6   4        4.70        4.41      3.16 o
  -7  -6   4      314.74      349.60     10.17 o
  -6  -6   4      516.64      508.60     13.33 o
  -5  -6   4     1404.32     1377.08     21.46 o
  -4  -6   4      218.68      224.96      7.10 o
  -3  -6   4     2437.26     2446.37     24.17 o
  -2  -6   4     5436.71     5370.98     37.11 o
  -1  -6   4     1306.09     1236.11     15.26 o
   0  -6   4     1303.50     1365.44     17.50 o
   1  -6   4     1365.43     1362.66     19.38 o
   2  -6   4      231.08      204.53      8.00 o
   3  -6   4     1161.55     1203.32     20.88 o
   4  -6   4     1160.13     1163.99     22.91 o
   5  -6   4      341.31      279.45     11.14 o
   6  -6   4     1036.67     1043.15     19.17 o
   7  -6   4      308.25      290.11     11.65 o
   8  -6   4      172.54      186.26     15.47 o
   9  -6   4       81.10       73.01     10.62 o
  10  -6   4        2.28        3.34      7.32 o
  11  -6   4       15.84        3.51      8.07 o
 -13  -5   4       57.53       38.64     13.19 o
 -12  -5   4        5.48       -0.62      7.38 o
 -11  -5   4       30.79        9.70      4.81 o
 -10  -5   4       79.53       94.82      7.64 o
  -9  -5   4     2551.73     2633.83     36.38 o
  -8  -5   4      334.85      333.77     12.62 o
  -7  -5   4       53.44       52.16      3.19 o
  -6  -5   4        3.74        3.26      1.83 o
  -5  -5   4     1851.91     1864.73     24.26 o
  -4  -5   4        4.02        2.07      2.06 o
  -3  -5   4        1.98        3.71      1.66 o
  -2  -5   4     1834.57     1960.47     18.09 o
  -1  -5   4      298.05      246.03      6.32 o
   0  -5   4       16.09       16.56      2.26 o
   1  -5   4     9237.69     9656.34     74.80 o
   2  -5   4      201.62      177.56      5.73 o
   3  -5   4      239.67      206.76      6.01 o
   4  -5   4      581.04      597.95     11.11 o
   5  -5   4      334.53      312.45     11.04 o
   6  -5   4     1311.04     1428.26     20.96 o
   7  -5   4      788.74      757.29     25.85 o
   8  -5   4      187.52      188.69     11.42 o
   9  -5   4     1646.79     1708.12     45.38 o
  10  -5   4      852.14      786.67     34.44 o
  11  -5   4      594.04      604.88     39.18 o
  12  -5   4       10.94       -2.30      6.16 o
 -13  -4   4       94.13       81.97     11.96 o
 -12  -4   4      661.03      661.38     43.30 o
 -11  -4   4      185.06      189.76     13.39 o
 -10  -4   4       20.13       16.14      4.97 o
  -9  -4   4      109.15      105.57      7.64 o
  -8  -4   4      109.00      125.83      7.92 o
  -7  -4   4      524.42      498.22     14.35 o
  -6  -4   4     3968.74     3752.93     58.38 o
  -5  -4   4     1356.60     1457.77     21.74 o
  -4  -4   4      783.51      731.38     13.65 o
  -3  -4   4     2581.99     2624.03     27.18 o
  -2  -4   4    11693.50    11828.97     88.91 o
  -1  -4   4     1724.45     1631.00     15.20 o
   0  -4   4      743.14      898.30     10.68 o
   1  -4   4     5615.88     5483.57     38.48 o
   2  -4   4     8198.70     7911.31     47.74 o
   3  -4   4     2666.59     2537.67     23.85 o
   4  -4   4     2694.62     2690.64     21.47 o
   5  -4   4       29.42       22.94      3.09 o
   6  -4   4        5.70        5.02      2.01 o
   7  -4   4      116.58      105.35      6.37 o
   8  -4   4       79.52       78.40      5.64 o
   9  -4   4      140.73      119.67     12.21 o
  10  -4   4       88.52       62.58     10.02 o
  11  -4   4       49.54       20.42      9.97 o
  12  -4   4      162.42      149.66     15.91 o
 -13  -3   4      127.26      134.62     19.90 o
 -12  -3   4       49.68       21.56      7.55 o
 -11  -3   4     1131.92     1176.98     32.35 o
 -10  -3   4      217.07      223.00     13.64 o
  -9  -3   4      732.95      673.61     17.72 o
  -8  -3   4       46.70       30.14      4.39 o
  -7  -3   4      679.80      643.45     15.96 o
  -6  -3   4      289.63      291.97     12.96 o
  -5  -3   4      813.57      775.49     15.38 o
  -4  -3   4       28.01       22.74      2.53 o
  -3  -3   4     1282.13     1199.79     13.43 o
  -2  -3   4      289.80      217.96      4.65 o
  -1  -3   4     1238.76     1092.41     19.37 o
   0  -3   4     3107.26     3154.50     18.87 o
   1  -3   4    26844.25    28063.77    136.44 o
   2  -3   4    18078.46    18815.21     52.16 o
   3  -3   4       42.82       38.73      2.20 o
   4  -3   4     3426.55     3473.78     20.72 o
   5  -3   4     5275.06     5243.81     34.10 o
   6  -3   4     8539.51     8402.01     58.04 o
   7  -3   4      582.55      537.02     10.90 o
   8  -3   4      398.15      398.66     10.79 o
   9  -3   4       25.97       19.35      4.50 o
  10  -3   4      639.14      632.98     23.21 o
  11  -3   4        8.58        4.79      4.63 o
  12  -3   4       19.49        8.15      6.37 o
 -13  -2   4      479.99      504.00     47.26 o
 -12  -2   4      184.09      181.06     13.93 o
 -11  -2   4     1668.30     1802.00     40.47 o
 -10  -2   4        1.37        2.20      4.30 o
  -9  -2   4       28.86       27.35      5.22 o
  -8  -2   4     5419.93     5252.10     43.22 o
  -7  -2   4     7696.77     7823.60     64.01 o
  -6  -2   4      981.16      987.08     16.46 o
  -5  -2   4      631.59      685.63     11.81 o
  -4  -2   4        5.77        3.77      1.14 o
  -3  -2   4     5978.05     6121.37     59.08 o
  -2  -2   4     3228.78     3106.98     33.17 o
  -1  -2   4       10.43        6.90      1.94 o
   0  -2   4        1.70        3.61      1.20 o
   1  -2   4      770.23      695.28      8.20 o
   2  -2   4     3101.60     3374.80     24.70 o
   3  -2   4     2691.09     2808.70     25.31 o
   4  -2   4       51.19       78.27      2.82 o
   5  -2   4     1961.26     1891.38     21.95 o
   6  -2   4      366.05      361.37      5.93 o
   7  -2   4      109.90       91.72      3.91 o
   8  -2   4      107.34       86.60      7.00 o
   9  -2   4      507.29      483.07     15.43 o
  10  -2   4       61.79       59.69      7.83 o
  11  -2   4      612.46      635.09     23.50 o
  12  -2   4       28.47       27.38      8.02 o
  13  -2   4      839.14      837.29     90.87 o
 -13  -1   4      315.27      259.43     34.90 o
 -12  -1   4        5.69        5.21      5.50 o
 -11  -1   4        6.31        0.07      4.77 o
 -10  -1   4        3.09        9.36      4.68 o
  -9  -1   4       36.58       22.95      6.12 o
  -8  -1   4     2042.47     1936.06     45.28 o
  -7  -1   4      175.35      164.08      6.47 o
  -6  -1   4      636.37      582.83     11.62 o
  -5  -1   4       38.20       29.82      2.70 o
  -4  -1   4     4794.80     4974.85     35.57 o
  -3  -1   4      877.40      998.66     10.44 o
  -2  -1   4       77.01       93.78      3.57 o
  -1  -1   4      150.14      159.52      6.67 o
   0  -1   4     1917.36     1803.80     16.35 o
   1  -1   4    10607.28    10398.62     42.17 o
   2  -1   4        5.46        2.47      0.77 o
   3  -1   4      268.44      325.63      4.91 o
   4  -1   4      289.90      252.86      4.75 o
   5  -1   4      976.33     1007.73     12.98 o
   6  -1   4     3021.20     2971.85     25.08 o
   7  -1   4     2315.42     2405.68     27.39 o
   8  -1   4        3.60        3.16      2.29 o
   9  -1   4        4.27        1.86      2.94 o
  10  -1   4       45.03       26.59      4.58 o
  11  -1   4      130.70      119.15     10.23 o
  12  -1   4       45.29       44.01      9.10 o
  13  -1   4       41.27       27.45      9.98 o
 -12   0   4      315.73      259.29     22.47 o
 -11   0   4      302.29      320.92     16.82 o
 -10   0   4       73.24       70.70      8.29 o
  -9   0   4       41.01       45.46      6.77 o
  -8   0   4      139.88      133.99      9.23 o
  -7   0   4     3320.71     3221.06     64.33 o
  -6   0   4     1799.19     1811.72     30.44 o
  -5   0   4       33.59       19.02      2.38 o
  -4   0   4     3261.77     3261.86     23.94 o
  -3   0   4      710.15      785.37      9.83 o
  -2   0   4     1063.60      997.85     10.12 o
  -1   0   4      669.29      741.91     13.16 o
   0   0   4     6658.76     6971.46     43.96 o
   1   0   4     3795.78     4111.47     19.32 o
   2   0   4     1911.91     2064.71     22.45 o
   3   0   4       24.92       21.86      1.26 o
   4   0   4      154.10      113.06      4.81 o
   5   0   4      364.21      383.77      9.96 o
   6   0   4      776.97      820.33     14.21 o
   7   0   4       55.08       49.90      3.35 o
   8   0   4      500.07      452.14     11.47 o
   9   0   4      167.94      155.65      9.91 o
  10   0   4     1487.25     1540.99     32.08 o
  11   0   4      335.47      301.57     16.57 o
  12   0   4      705.99      683.53     28.79 o
  13   0   4      362.71      371.03     32.50 o
  14   0   4        3.40       10.69     15.31 o
 -12   1   4      157.00      141.80     28.94 o
 -11   1   4        7.96       14.63      5.24 o
 -10   1   4       19.93       14.50      8.14 o
  -9   1   4      124.27      134.90     10.33 o
  -8   1   4      333.14      323.79     14.54 o
  -7   1   4       68.86       66.54      6.78 o
  -6   1   4       75.29       84.60      9.09 o
  -5   1   4      209.73      191.87      4.72 o
  -4   1   4     5193.41     5407.46     30.62 o
  -3   1   4     3883.16     3902.71     29.79 o
  -2   1   4      385.65      489.04      7.32 o
  -1   1   4     4606.40     4634.87     31.06 o
   0   1   4      614.48      650.16      9.07 o
   1   1   4     1460.71     1306.70     14.14 o
   2   1   4        3.59        7.13      1.01 o
   3   1   4      410.81      394.61      7.98 o
   4   1   4     1767.09     1769.44     14.91 o
   5   1   4     1618.95     1438.75     16.14 o
   6   1   4     4306.41     4282.10     28.67 o
   7   1   4        1.49        2.17      1.21 o
   8   1   4       37.75       33.27      3.00 o
   9   1   4      595.10      594.82     13.69 o
  10   1   4     2873.07     2847.07     42.06 o
  11   1   4      138.20      138.31     10.30 o
  12   1   4       36.66       27.73      6.81 o
  13   1   4      301.37      288.36     27.96 o
  14   1   4        8.74        1.95     10.51 o
 -12   2   4       16.32        9.84      9.83 o
 -11   2   4      376.30      388.27     19.06 o
 -10   2   4       32.91       17.46      5.82 o
  -9   2   4      128.65      113.04      9.74 o
  -8   2   4        5.86        5.18      4.01 o
  -7   2   4      526.73      575.89     18.39 o
  -6   2   4       72.56       72.79      4.71 o
  -5   2   4     1442.60     1490.40     19.96 o
  -4   2   4     1745.84     1814.95     20.79 o
  -3   2   4     6091.42     6404.86     48.88 o
  -2   2   4     2901.79     3218.10     19.88 o
  -1   2   4     1493.53     1510.30     14.03 o
   0   2   4      370.49      381.74      6.37 o
   1   2   4      493.64      456.24      8.04 o
   2   2   4     1112.48     1076.14     12.17 o
   3   2   4     1311.09     1287.69     10.06 o
   4   2   4        4.67       10.80      1.35 o
   5   2   4     1806.96     1605.70     32.02 o
   6   2   4       49.75       31.99      2.42 o
   7   2   4     1159.56     1219.01     19.86 o
   8   2   4     1001.92      956.59     11.42 o
   9   2   4     5418.92     5351.13     40.10 o
  10   2   4      549.40      546.03     25.99 o
  11   2   4        0.20        3.78      4.44 o
  12   2   4      103.35      112.84     14.04 o
  13   2   4     2743.08     2935.78     84.81 o
  14   2   4      311.03      332.34     31.10 o
 -11   3   4      102.73      129.23     11.55 o
 -10   3   4        3.93       -0.53      5.08 o
  -9   3   4        1.85       -2.57      5.21 o
  -8   3   4     1054.16     1056.59     27.07 o
  -7   3   4      485.48      486.07     17.43 o
  -6   3   4       24.60       16.23      3.48 o
  -5   3   4      839.98      785.75     15.91 o
  -4   3   4    10414.87    10647.81     66.28 o
  -3   3   4      441.45      377.41      8.48 o
  -2   3   4     1840.34     1854.25     18.66 o
  -1   3   4     5155.37     5550.73     53.26 o
   0   3   4    42332.38    43837.29    245.54 o
   1   3   4    10434.42    10573.85     36.74 o
   2   3   4     4438.20     4907.68     43.09 o
   3   3   4     1619.86     1765.84     25.35 o
   4   3   4     2533.81     2388.73     15.81 o
   5   3   4     1609.34     1689.85     15.51 o
   6   3   4      871.01      839.36     13.11 o
   7   3   4      185.48      189.26      5.90 o
   8   3   4     1488.89     1600.71     26.73 o
   9   3   4      149.45      164.23      6.01 o
  10   3   4      826.92      824.99     16.79 o
  11   3   4       38.45       48.09      6.29 o
  12   3   4       33.59       25.48      6.32 o
  13   3   4       76.78       66.68     14.23 o
  14   3   4        0.54      -12.45     12.45 o
 -11   4   4      438.53      404.12     26.26 o
 -10   4   4       80.86       50.55      7.67 o
  -9   4   4      909.98      958.78     28.17 o
  -8   4   4      414.17      429.31     17.99 o
  -7   4   4      502.03      565.66     21.97 o
  -6   4   4      802.04      750.49     17.37 o
  -5   4   4     1079.68     1076.59     19.85 o
  -4   4   4     1344.48     1318.85     20.88 o
  -3   4   4       43.03       51.99      3.31 o
  -2   4   4      485.17      538.75      9.73 o
  -1   4   4     2944.14     2996.16     26.04 o
   0   4   4     2570.61     2696.17     17.04 o
   1   4   4     7002.10     7502.21     41.03 o
   2   4   4      595.98      672.20      8.35 o
   3   4   4     5184.56     5040.35     27.50 o
   4   4   4     3216.59     3026.79     32.90 o
   5   4   4      476.68      518.96      9.20 o
   6   4   4       47.10       46.00      2.73 o
   7   4   4      986.50      912.89     12.79 o
   8   4   4     2080.52     2111.76     20.91 o
   9   4   4       64.49       63.91      4.03 o
  10   4   4     1407.78     1450.10     22.36 o
  11   4   4     1391.07     1400.38     23.20 o
  12   4   4        4.50        8.51      6.33 o
  13   4   4      298.98      325.53     27.95 o
  14   4   4      131.11      129.85     29.49 o
  15   4   4      467.66      531.39     58.78 o
 -11   5   4      289.04      265.78     28.67 o
 -10   5   4      613.96      612.42     26.89 o
  -9   5   4     1297.11     1379.08     34.76 o
  -8   5   4       74.66       72.28      8.00 o
  -7   5   4     1119.30     1111.87     30.32 o
  -6   5   4      145.62      146.13     10.09 o
  -5   5   4      813.94      733.74     20.15 o
  -4   5   4     5748.57     5743.57     51.29 o
  -3   5   4     1303.26     1265.20     18.10 o
  -2   5   4       73.24       99.71      5.45 o
  -1   5   4     3334.69     3357.75     24.11 o
   0   5   4     2961.58     3181.53     23.17 o
   1   5   4     5149.35     5146.47     27.03 o
   2   5   4      418.84      419.22      7.27 o
   3   5   4     1160.67     1249.18     11.19 o
   4   5   4       12.58       11.63      1.47 o
   5   5   4      633.78      642.72      8.65 o
   6   5   4      879.92      912.66     12.22 o
   7   5   4      204.70      211.13      6.59 o
   8   5   4      329.44      300.27      7.91 o
   9   5   4       72.51       69.79      4.26 o
  10   5   4       82.68       75.61      5.55 o
  11   5   4     1521.52     1572.06     24.95 o
  12   5   4      111.51       94.51      8.32 o
  13   5   4      287.72      303.18     26.51 o
  14   5   4      284.93      276.62     47.65 o
  15   5   4        6.86       12.17      7.41 o
 -11   6   4      170.80      162.37     33.61 o
 -10   6   4      151.03      114.34     13.70 o
  -9   6   4      378.30      367.18     18.80 o
  -8   6   4      102.27      107.15     10.49 o
  -7   6   4      124.75      107.45      9.67 o
  -6   6   4     1001.73     1025.89     26.18 o
  -5   6   4     1533.52     1481.46     29.64 o
  -4   6   4        7.05        1.37      3.97 o
  -3   6   4      261.63      250.42      8.36 o
  -2   6   4      356.91      323.33     10.37 o
  -1   6   4     1740.25     1736.41     19.39 o
   0   6   4       38.06       34.60      3.12 o
   1   6   4       37.12       55.83      3.05 o
   2   6   4     1954.79     1893.38     16.36 o
   3   6   4     1084.81     1167.40     15.19 o
   4   6   4     4712.18     4701.72     27.22 o
   5   6   4     2437.08     2342.85     19.81 o
   6   6   4      541.63      579.48     11.45 o
   7   6   4      224.60      216.73      7.04 o
   8   6   4      603.24      650.40     13.39 o
   9   6   4       10.86        5.64      2.15 o
  10   6   4        6.36        1.42      2.38 o
  11   6   4       52.49       45.77      5.31 o
  12   6   4       15.78        6.63      4.20 o
  13   6   4      723.20      693.05     39.10 o
  14   6   4        5.71       10.55     10.44 o
  15   6   4        1.29      -13.32     13.32 o
 -10   7   4      482.00      476.92     31.63 o
  -9   7   4      986.89     1000.38     31.38 o
  -8   7   4       72.05       75.83      9.37 o
  -7   7   4      198.79      177.42     12.56 o
  -6   7   4      705.68      740.83     23.14 o
  -5   7   4      151.41      138.70     10.00 o
  -4   7   4       46.95       35.73      5.45 o
  -3   7   4        4.19        6.90      2.41 o
  -2   7   4     4077.41     3916.72     40.39 o
  -1   7   4       18.70       31.11      3.29 o
   0   7   4      749.66      697.25     12.99 o
   1   7   4        1.24        1.15      1.94 o
   2   7   4      704.87      724.61     10.51 o
   3   7   4     2501.86     2736.84     26.12 o
   4   7   4     3204.69     3161.18     37.81 o
   5   7   4        4.98        8.82      1.85 o
   6   7   4       53.53       50.21      3.51 o
   7   7   4       31.87       31.24      4.32 o
   8   7   4     1711.72     1717.45     23.72 o
   9   7   4       57.72       53.28      4.58 o
  10   7   4      134.48      119.77      6.82 o
  11   7   4     1461.52     1446.28     32.75 o
  12   7   4       86.04       76.99      8.98 o
  13   7   4      607.04      590.02     35.57 o
  14   7   4       12.23        8.56      8.46 o
  15   7   4       25.50        6.30      8.70 o
 -10   8   4       18.45      -15.17     15.17 o
  -9   8   4      283.46      303.95     21.43 o
  -8   8   4       73.96       60.05      8.79 o
  -7   8   4        0.36       -1.26      5.36 o
  -6   8   4      201.99      206.63     12.98 o
  -5   8   4      378.70      356.29     15.92 o
  -4   8   4       10.10        3.81      4.32 o
  -3   8   4     2117.65     2051.30     28.78 o
  -2   8   4      298.90      306.73     10.63 o
  -1   8   4      589.22      520.00     12.51 o
   0   8   4      590.71      622.70     14.14 o
   1   8   4     1194.70     1150.77     15.70 o
   2   8   4      242.55      244.97      6.92 o
   3   8   4     4069.84     3650.48    115.39 o
   4   8   4     2269.39     2200.24     41.60 o
   5   8   4      778.31      778.40     12.60 o
   6   8   4     2030.53     2031.87     24.03 o
   7   8   4      811.84      784.55     13.81 o
   8   8   4     2724.12     2703.40     45.00 o
   9   8   4      783.75      821.99     16.83 o
  10   8   4      428.02      418.97     12.65 o
  11   8   4      701.71      710.74     17.02 o
  12   8   4        3.65        2.66      3.91 o
  13   8   4       35.50       15.14      8.63 o
  14   8   4       98.67      101.71     17.59 o
  15   8   4        4.46       15.22     26.91 o
  -9   9   4       52.12       43.30     13.75 o
  -8   9   4        1.54       -5.82      5.82 o
  -7   9   4      701.08      711.87     25.53 o
  -6   9   4      258.45      243.29     14.57 o
  -5   9   4       85.72       74.43      8.30 o
  -4   9   4      726.34      754.05     22.40 o
  -3   9   4      432.28      409.44     15.66 o
  -2   9   4      489.05      459.26     16.00 o
  -1   9   4      763.69      759.88     23.59 o
   0   9   4      149.21      139.26      7.72 o
   1   9   4     2782.89     2746.37     26.92 o
   2   9   4       18.58       17.48      1.93 o
   3   9   4     1148.52     1069.62     20.82 o
   4   9   4     1680.83     1650.38     51.23 o
   5   9   4      378.89      373.85     10.84 o
   6   9   4     2164.84     2136.61     23.57 o
   7   9   4      102.57       91.60      9.45 o
   8   9   4      251.17      243.36     14.55 o
   9   9   4     1344.22     1318.74     23.42 o
  10   9   4      345.98      337.87     11.75 o
  11   9   4     2735.51     2757.45     37.27 o
  12   9   4       69.42       78.79      8.44 o
  13   9   4      616.92      689.48     38.22 o
  14   9   4       82.83       65.69     13.35 o
  15   9   4      204.80      169.08     21.67 o
  -8  10   4      152.01      136.63     16.45 o
  -7  10   4       36.17       31.52      7.21 o
  -6  10   4       48.73       61.19      8.43 o
  -5  10   4        8.67        1.98      4.41 o
  -4  10   4     1832.12     1891.01     41.45 o
  -3  10   4      110.27       98.66      8.72 o
  -2  10   4      663.60      672.29     20.19 o
  -1  10   4      797.85      775.33     22.45 o
   0  10   4      971.64      918.31     18.05 o
   1  10   4     1373.48     1346.87     18.96 o
   2  10   4      232.10      227.62      9.92 o
   3  10   4     1165.08     1083.72     21.62 o
   4  10   4     4469.85     4307.64     50.94 o
   5  10   4      758.49      728.88     21.07 o
   6  10   4     1491.55     1477.05     39.07 o
   7  10   4      410.85      388.55     14.33 o
   8  10   4     3230.83     3235.66     53.04 o
   9  10   4       46.55       44.30      6.55 o
  10  10   4       28.37       22.05      4.67 o
  11  10   4       69.00       63.94      6.41 o
  12  10   4       54.03       52.30      7.13 o
  13  10   4       77.58       72.04     11.17 o
  14  10   4      701.47      727.48     59.66 o
  -7  11   4        5.35        3.78     20.63 o
  -6  11   4      804.47      847.85     31.64 o
  -5  11   4      683.84      721.79     28.05 o
  -4  11   4       66.66       81.17     10.07 o
  -3  11   4      117.78      118.61      9.74 o
  -2  11   4        6.53       -1.36      4.42 o
  -1  11   4     2538.82     2567.10     41.81 o
   0  11   4      538.70      546.74     18.16 o
   1  11   4     1339.64     1367.87     26.14 o
   2  11   4       19.12       28.56      4.19 o
   3  11   4       86.68       82.15     11.63 o
   4  11   4       92.65       82.32      7.32 o
   5  11   4       14.14       10.44      3.40 o
   6  11   4      971.61     1015.37     29.59 o
   7  11   4      350.26      334.60     21.24 o
   8  11   4      596.51      578.44     18.51 o
   9  11   4      455.68      444.81     24.33 o
  10  11   4       88.50       87.28      9.20 o
  11  11   4      901.11      955.09     23.03 o
  12  11   4      165.20      169.90     14.31 o
  13  11   4      320.76      281.95     26.08 o
  14  11   4       74.23       56.95     18.44 o
  -7  12   4       29.37       22.82     15.27 o
  -6  12   4      645.93      720.45     41.43 o
  -5  12   4      271.39      296.47     22.84 o
  -4  12   4       35.64       25.34      8.49 o
  -3  12   4      141.66      129.25     11.44 o
  -2  12   4      226.46      228.23     12.95 o
  -1  12   4     1364.02     1437.53     32.18 o
   0  12   4       30.15       35.41      5.67 o
   1  12   4      100.82       82.75      6.89 o
   2  12   4     1280.97     1260.93     41.00 o
   3  12   4     1652.76     1647.06     50.56 o
   4  12   4      104.31       79.85     11.76 o
   5  12   4      510.22      500.10     27.53 o
   6  12   4        1.40        1.55      6.75 o
   7  12   4       44.98       45.52      8.91 o
   8  12   4      316.90      332.16     22.44 o
   9  12   4      284.85      254.40     20.11 o
  10  12   4        3.00       -0.03      5.84 o
  11  12   4      279.33      280.30     21.39 o
  12  12   4      135.40      133.39     13.21 o
  13  12   4       74.48       71.86     14.20 o
  14  12   4      161.01      131.51     19.04 o
  -6  13   4      663.21      695.64     59.33 o
  -5  13   4      320.04      298.90     23.49 o
  -4  13   4        0.28      -11.19     11.19 o
  -3  13   4      455.77      459.30     23.08 o
  -2  13   4      369.19      392.03     27.04 o
  -1  13   4      101.99      107.44     20.96 o
   0  13   4      472.41      455.25     23.92 o
   1  13   4       19.65       18.17      6.27 o
   2  13   4      803.93      809.65     38.29 o
   3  13   4      445.75      471.04     28.97 o
   4  13   4        0.69       -0.43      7.19 o
   5  13   4      401.22      425.32     32.28 o
   6  13   4     1279.99     1266.83     45.37 o
   7  13   4       22.02       20.36      8.18 o
   8  13   4      277.53      268.64     21.13 o
   9  13   4        3.12        6.29      6.80 o
  10  13   4      326.93      334.56     24.19 o
  11  13   4     1134.67     1215.71     45.87 o
  12  13   4        1.21        4.91      6.42 o
  13  13   4      221.25      223.08     24.33 o
  -5  14   4       35.56       33.58     14.90 o
  -4  14   4      267.47      268.56     22.64 o
  -3  14   4      221.94      229.51     20.66 o
  -2  14   4       98.69       81.33     10.71 o
  -1  14   4      203.05      209.61     18.24 o
   0  14   4        0.74       -1.23      6.67 o
   1  14   4        6.77        4.59      8.93 o
   2  14   4       16.21       12.89      7.81 o
   3  14   4        2.26       -4.27      7.86 o
   4  14   4      502.17      543.54     31.98 o
   5  14   4       26.29       10.53      7.37 o
   6  14   4      778.88      788.50     37.71 o
   7  14   4      209.77      223.83     20.35 o
   8  14   4       48.81       66.23     24.19 o
   9  14   4       85.15       72.20     12.89 o
  10  14   4       10.14       11.93      8.09 o
  11  14   4      237.49      248.20     22.09 o
  12  14   4      134.33      131.86     16.61 o
  13  14   4        8.99       20.67     21.23 o
  -4  15   4       17.33       -8.55     12.86 o
  -3  15   4      175.45      188.94     34.67 o
  -2  15   4        4.93       -2.16      6.90 o
  -1  15   4      263.99      259.14     18.10 o
   0  15   4       65.89       56.41     12.87 o
   1  15   4      419.42      432.86     28.25 o
   2  15   4        3.58        8.10     12.78 o
   3  15   4      298.22      298.94     25.76 o
   4  15   4      422.83      415.04     29.40 o
   5  15   4       21.12       22.63      9.77 o
   6  15   4      140.92      153.14     25.54 o
   7  15   4     1049.16     1069.74     94.73 o
   8  15   4     1444.29     1584.36     55.52 o
   9  15   4      217.42      199.72     34.72 o
  10  15   4       23.33       19.02     19.65 o
  11  15   4      364.66      404.64     28.91 o
  12  15   4       38.74       18.84     13.56 o
  -2  16   4      153.65      194.63     36.07 o
  -1  16   4      466.79      508.40     27.94 o
   0  16   4       71.92       65.67     11.20 o
   1  16   4        1.17       -9.37      9.62 o
   2  16   4      301.57      305.12     33.83 o
   3  16   4      149.81      136.14     19.20 o
   4  16   4      706.96      661.82     38.62 o
   5  16   4       29.17       16.39      9.66 o
   6  16   4       59.87       50.55     12.46 o
   7  16   4       87.50       81.51     14.56 o
   8  16   4        2.35        8.68      8.87 o
   9  16   4      551.47      555.19     34.73 o
  10  16   4       62.53       75.42     13.90 o
  11  16   4      145.38      163.97     19.87 o
  12  16   4        0.46       -2.27      8.92 o
   1  17   4        8.73       15.63     18.80 o
   2  17   4      850.89      947.84     49.82 o
   3  17   4     1465.35     1478.91    100.76 o
   4  17   4        0.08        8.54      8.38 o
   5  17   4      114.48      140.58     19.53 o
   6  17   4      717.45      824.31     44.37 o
   7  17   4       16.18       13.58      8.10 o
   8  17   4      537.39      504.90     34.44 o
   9  17   4      137.85      127.82     18.84 o
  10  17   4      318.71      346.63     28.68 o
  11  17   4       79.66      109.61     21.97 o
  12  17   4       76.78       76.63     18.40 o
   4  18   4       15.61        8.97     10.03 o
   5  18   4      351.38      359.35     31.65 o
   6  18   4      473.26      493.46     36.20 o
   7  18   4       29.44       26.51     10.99 o
   8  18   4        1.39       -0.99     12.13 o
   9  18   4      386.83      422.54     43.60 o
  10  18   4      137.53       98.28     22.50 o
  -5 -17   5        5.69       -0.45     11.64 o
  -4 -17   5      157.44      151.80     31.24 o
  -3 -17   5      298.41      304.47     41.30 o
  -2 -17   5       59.34       64.05     14.05 o
  -1 -17   5       38.91       39.96     24.08 o
   0 -17   5      142.86      135.60     30.46 o
  -8 -16   5      197.40      194.33     34.04 o
  -7 -16   5       32.06       18.63     12.83 o
  -6 -16   5      120.98      133.42     19.54 o
  -5 -16   5      636.72      696.89     40.72 o
  -4 -16   5      373.11      347.61     23.04 o
  -3 -16   5       66.61       79.97     12.73 o
  -2 -16   5       81.69       79.06     12.28 o
  -1 -16   5      301.98      301.12     22.32 o
   0 -16   5      788.98      786.22     35.35 o
   1 -16   5       45.75       18.01     17.38 o
   2 -16   5        3.98       16.90     12.64 o
  -9 -15   5       63.24       62.88     14.22 o
  -8 -15   5      276.80      278.60     25.80 o
  -7 -15   5      383.31      425.33     64.38 o
  -6 -15   5      162.51      145.82     25.67 o
  -5 -15   5      288.48      325.73     21.52 o
  -4 -15   5       56.87       55.92     10.62 o
  -3 -15   5      125.53      146.96     14.88 o
  -2 -15   5        2.57        0.77      6.67 o
  -1 -15   5      151.07      160.52     15.87 o
   0 -15   5       70.11       62.89     10.95 o
   1 -15   5       93.21      101.95     16.66 o
   2 -15   5      174.26      150.10     15.96 o
   3 -15   5      772.25      804.00     43.83 o
 -11 -14   5       14.03       42.81     17.69 o
 -10 -14   5      114.45      120.86     18.14 o
  -9 -14   5      496.53      493.24     33.51 o
  -8 -14   5      107.61      113.79     17.35 o
  -7 -14   5      312.55      330.26     28.29 o
  -6 -14   5      295.12      278.59     19.12 o
  -5 -14   5      903.58      981.98     35.27 o
  -4 -14   5      266.37      309.00     20.18 o
  -3 -14   5       24.70       26.33      7.11 o
  -2 -14   5     1547.01     1621.77     45.88 o
  -1 -14   5        4.79        2.83      8.46 o
   0 -14   5       14.13        6.12      6.21 o
   1 -14   5       57.61       45.43      9.81 o
   2 -14   5        0.40       -8.78      8.78 o
   3 -14   5       57.38       49.26      8.82 o
   4 -14   5        3.11        1.72     25.76 o
 -12 -13   5      152.89      149.85     27.06 o
 -11 -13   5      578.41      597.27     30.42 o
 -10 -13   5       46.86       54.67     12.99 o
  -9 -13   5       44.07       32.16     10.27 o
  -8 -13   5      146.78      155.68     19.32 o
  -7 -13   5      182.92      194.53     15.79 o
  -6 -13   5        5.87       10.98      5.61 o
  -5 -13   5        7.09        9.74      5.32 o
  -4 -13   5      274.56      287.41     19.11 o
  -3 -13   5       44.83       28.86      7.69 o
  -2 -13   5     1063.94     1103.80     36.25 o
  -1 -13   5       91.57       86.58     15.52 o
   0 -13   5       80.50       61.79      9.82 o
   1 -13   5      607.63      597.15     36.14 o
   2 -13   5       19.77       12.81      5.88 o
   3 -13   5       21.13       19.29      8.42 o
   4 -13   5      105.02      130.49     18.16 o
   5 -13   5       16.43       34.98     11.58 o
 -12 -12   5       21.48       12.52     10.75 o
 -11 -12   5       40.38       51.52      9.90 o
 -10 -12   5      184.96      174.01     16.51 o
  -9 -12   5      955.08     1038.14     45.11 o
  -8 -12   5       62.61       66.56      9.61 o
  -7 -12   5      216.34      258.93     20.58 o
  -6 -12   5       11.13       14.39      5.54 o
  -5 -12   5      387.52      415.66     21.15 o
  -4 -12   5        5.04        9.01      6.26 o
  -3 -12   5        0.13        3.21      3.64 o
  -2 -12   5       50.61       58.67      7.89 o
  -1 -12   5      286.89      295.42     14.09 o
   0 -12   5      598.48      592.31     20.22 o
   1 -12   5      265.82      282.54     13.75 o
   2 -12   5      212.18      213.43     13.50 o
   3 -12   5      234.33      235.24     14.58 o
   4 -12   5       22.10       15.20      5.86 o
   5 -12   5      399.16      421.07     26.05 o
   6 -12   5       28.37        8.42     17.32 o
 -12 -11   5      131.68      148.07     15.23 o
 -11 -11   5      249.46      295.13     20.64 o
 -10 -11   5       14.75       -2.62      8.26 o
  -9 -11   5        2.38        4.04      4.33 o
  -8 -11   5        1.05        9.17      5.63 o
  -7 -11   5        0.69        3.07      5.42 o
  -6 -11   5      129.24      139.97     12.20 o
  -5 -11   5       21.45       24.68      5.96 o
  -4 -11   5        3.73        5.31      4.41 o
  -3 -11   5      228.37      235.09     11.74 o
  -2 -11   5      775.14      783.64     21.24 o
  -1 -11   5      272.92      253.32     12.57 o
   0 -11   5      112.75      117.08      9.19 o
   1 -11   5       31.18       20.01      5.10 o
   2 -11   5      571.22      496.81     19.36 o
   3 -11   5     2053.60     2061.42     49.16 o
   4 -11   5       73.83       68.21      8.30 o
   5 -11   5      347.80      376.49     18.33 o
   6 -11   5       70.07       74.68     13.24 o
   7 -11   5      186.26      197.99     24.55 o
   8 -11   5      837.76      860.21     64.93 o
 -12 -10   5       45.73       51.00      8.06 o
 -11 -10   5     1100.67     1087.20     33.01 o
 -10 -10   5      299.79      308.34     15.55 o
  -9 -10   5        5.69       -0.92      3.86 o
  -8 -10   5        6.49        6.45      4.99 o
  -7 -10   5       85.62       66.43      7.48 o
  -6 -10   5        7.09       10.69      3.76 o
  -5 -10   5      504.64      529.51     16.73 o
  -4 -10   5     1099.16     1076.77     23.31 o
  -3 -10   5     1385.31     1277.32     33.01 o
  -2 -10   5       11.83       17.79      4.06 o
  -1 -10   5        3.85        0.42      3.41 o
   0 -10   5      895.84      923.83     21.39 o
   1 -10   5      342.24      288.44     13.74 o
   2 -10   5      175.79      211.52     12.28 o
   3 -10   5      403.54      426.07     17.72 o
   4 -10   5      141.92      128.20     10.47 o
   5 -10   5      104.29       96.52     10.23 o
   6 -10   5      487.94      497.95     21.40 o
   7 -10   5       37.19       29.13      8.78 o
   8 -10   5      122.36      132.57     15.51 o
   9 -10   5       88.41       82.07     14.31 o
 -13  -9   5      135.43      119.97     14.12 o
 -12  -9   5      394.82      390.92     20.80 o
 -11  -9   5      235.14      207.16     13.15 o
 -10  -9   5       32.39       34.74      6.52 o
  -9  -9   5       68.28       52.81      6.14 o
  -8  -9   5      328.03      304.51     12.95 o
  -7  -9   5     1069.92     1002.38     31.64 o
  -6  -9   5      238.35      226.03     10.68 o
  -5  -9   5      213.19      178.02      9.91 o
  -4  -9   5     1558.70     1596.37     30.47 o
  -3  -9   5       94.68       83.48      6.12 o
  -2  -9   5     4399.34     4421.50     67.58 o
  -1  -9   5     1229.49     1249.18     19.56 o
   0  -9   5     1802.54     1789.84     23.26 o
   1  -9   5      991.07     1004.71     20.71 o
   2  -9   5      185.77      164.00     10.49 o
   3  -9   5     1990.67     2031.91     36.39 o
   4  -9   5      781.43      815.80     23.93 o
   5  -9   5       69.54       72.08      7.00 o
   6  -9   5      143.14      137.77      9.66 o
   7  -9   5       69.71       64.13     11.17 o
   8  -9   5       58.14       36.43     11.23 o
   9  -9   5       79.50       61.56     11.65 o
  10  -9   5      155.91      141.46     48.84 o
 -13  -8   5      260.77      286.29     24.56 o
 -12  -8   5      162.85      152.64     13.42 o
 -11  -8   5       30.56       22.61      5.42 o
 -10  -8   5      720.35      729.75     19.87 o
  -9  -8   5     1747.75     1829.66     29.92 o
  -8  -8   5       11.76        8.93      3.29 o
  -7  -8   5      125.69      155.10      9.38 o
  -6  -8   5        3.37        1.94      3.33 o
  -5  -8   5     1813.73     1832.20     27.53 o
  -4  -8   5      392.67      392.89     12.37 o
  -3  -8   5      209.15      210.18      9.54 o
  -2  -8   5      116.60      125.81      7.11 o
  -1  -8   5     2120.11     2115.66     25.64 o
   0  -8   5      473.96      464.65     12.67 o
   1  -8   5     3552.94     3466.99     35.36 o
   2  -8   5      618.75      657.30     16.09 o
   3  -8   5      101.52      131.11      9.18 o
   4  -8   5      845.78      839.20     31.10 o
   5  -8   5      400.48      423.74     15.32 o
   6  -8   5      554.36      567.04     18.12 o
   7  -8   5     1126.03     1218.99     39.37 o
   8  -8   5       40.84       54.08      9.90 o
   9  -8   5      143.71      136.12     15.60 o
  10  -8   5       52.70       53.25     12.38 o
 -13  -7   5       15.77       15.06      7.43 o
 -12  -7   5        0.66        4.34     10.54 o
 -11  -7   5       22.37       25.02      7.56 o
 -10  -7   5      211.45      207.30     11.67 o
  -9  -7   5      463.07      487.32     16.78 o
  -8  -7   5        7.11        2.45      3.59 o
  -7  -7   5     2629.19     2534.13     45.05 o
  -6  -7   5     1957.50     1849.56     28.33 o
  -5  -7   5     1610.84     1551.87     20.18 o
  -4  -7   5     1104.05     1100.07     18.00 o
  -3  -7   5      350.40      357.85     10.03 o
  -2  -7   5     8132.89     7943.08     40.63 o
  -1  -7   5     2982.36     2866.99     27.30 o
   0  -7   5      489.34      496.19     12.74 o
   1  -7   5      127.91      105.97      6.34 o
   2  -7   5     4850.02     4696.37     40.97 o
   3  -7   5      377.89      339.23     13.67 o
   4  -7   5     1782.93     1659.74     33.36 o
   5  -7   5       16.39       16.17      4.69 o
   6  -7   5       71.39       79.83      6.13 o
   7  -7   5      217.03      205.83     12.87 o
   8  -7   5       15.65       11.52      6.88 o
   9  -7   5       28.69       10.65      5.97 o
  10  -7   5      127.90      119.99     14.09 o
  11  -7   5       73.90       59.86     18.99 o
 -13  -6   5      164.09      158.96     16.45 o
 -12  -6   5        5.78       12.80      9.94 o
 -11  -6   5      476.59      501.82     30.79 o
 -10  -6   5      442.26      468.40     16.83 o
  -9  -6   5      177.17      155.65     13.19 o
  -8  -6   5      442.51      449.88     19.92 o
  -7  -6   5      309.58      312.06     12.17 o
  -6  -6   5      126.44      155.22      6.88 o
  -5  -6   5       22.68       18.54      3.18 o
  -4  -6   5      204.77      205.18      7.24 o
  -3  -6   5     1398.80     1352.59     24.82 o
  -2  -6   5     3139.44     3204.06     25.16 o
  -1  -6   5     1294.74     1320.63     15.90 o
   0  -6   5      577.19      592.75     17.92 o
   1  -6   5     2123.29     2113.53     25.53 o
   2  -6   5     1710.37     1668.31     23.27 o
   3  -6   5       65.38       55.65      7.11 o
   4  -6   5     2402.25     2386.77     30.91 o
   5  -6   5     1497.76     1461.12     25.24 o
   6  -6   5       85.38       85.67      5.90 o
   7  -6   5      397.49      367.97     13.15 o
   8  -6   5        5.04       -3.52      5.73 o
   9  -6   5      161.28      137.83     19.38 o
  10  -6   5      466.66      503.15     27.40 o
  11  -6   5      131.42      106.31     14.76 o
 -13  -5   5       19.97       20.28      7.91 o
 -12  -5   5       93.03       77.27     11.94 o
 -11  -5   5      726.29      743.71     47.55 o
 -10  -5   5      734.31      741.72     26.76 o
  -9  -5   5      229.10      234.60     11.36 o
  -8  -5   5       94.13       91.06      7.07 o
  -7  -5   5      639.68      682.12     17.61 o
  -6  -5   5      251.28      252.44      7.61 o
  -5  -5   5      611.95      581.13     13.48 o
  -4  -5   5      449.03      490.96     10.42 o
  -3  -5   5     3515.38     3464.70     40.60 o
  -2  -5   5     1138.45     1004.31     13.40 o
  -1  -5   5       15.19       15.78      2.09 o
   0  -5   5      466.40      448.08      9.07 o
   1  -5   5     2089.68     2036.15     20.08 o
   2  -5   5        7.24        3.16      2.11 o
   3  -5   5     1560.30     1540.65     19.76 o
   4  -5   5      363.83      380.75      9.03 o
   5  -5   5        4.34        6.79      1.93 o
   6  -5   5       79.39       72.23      5.01 o
   7  -5   5       38.00       25.71      3.83 o
   8  -5   5       11.13        4.43      3.75 o
   9  -5   5      131.96      109.48     12.33 o
  10  -5   5       29.30       11.39      7.38 o
  11  -5   5       92.12       59.08     13.17 o
  12  -5   5      527.65      471.59     54.45 o
 -13  -4   5       65.33       68.53     15.39 o
 -12  -4   5       99.43       92.36     12.27 o
 -11  -4   5        3.49        0.01      5.99 o
 -10  -4   5      206.03      178.17     12.45 o
  -9  -4   5      460.85      464.97     15.57 o
  -8  -4   5       54.44       56.73      5.66 o
  -7  -4   5      487.36      481.97     14.42 o
  -6  -4   5      132.66      109.24      4.40 o
  -5  -4   5      364.80      345.94      9.49 o
  -4  -4   5      804.20      741.01     16.50 o
  -3  -4   5      120.61      107.15      4.29 o
  -2  -4   5      628.40      560.85      9.68 o
  -1  -4   5      453.40      493.48      9.34 o
   0  -4   5     1168.01     1170.49     13.10 o
   1  -4   5     3093.38     3117.31     21.53 o
   2  -4   5       33.00       23.85      2.25 o
   3  -4   5     1644.22     1680.02     18.34 o
   4  -4   5        0.04       -0.09      2.04 o
   5  -4   5      402.47      428.71      8.87 o
   6  -4   5      589.98      560.44      9.21 o
   7  -4   5      273.31      290.12      9.58 o
   8  -4   5      200.07      186.64     12.74 o
   9  -4   5       11.21       10.55      5.31 o
  10  -4   5      316.16      317.37     20.09 o
  11  -4   5      171.28      149.49     12.84 o
  12  -4   5      569.42      545.60     65.24 o
 -13  -3   5      974.85     1080.52     46.80 o
 -12  -3   5      158.33      155.00     16.06 o
 -11  -3   5       26.36       14.32      7.90 o
 -10  -3   5      299.61      290.26     16.00 o
  -9  -3   5       52.70       42.22      5.20 o
  -8  -3   5      412.28      368.81     13.15 o
  -7  -3   5      197.01      215.09     11.34 o
  -6  -3   5      596.73      588.81     13.11 o
  -5  -3   5     1394.48     1374.73     14.49 o
  -4  -3   5      129.59      122.83      5.39 o
  -3  -3   5      609.45      607.98     12.71 o
  -2  -3   5      472.90      330.97      6.26 o
  -1  -3   5      198.88      144.43      4.28 o
   0  -3   5     3213.92     3542.16     23.12 o
   1  -3   5     2355.93     2317.80     17.27 o
   2  -3   5     8901.08     9292.72     54.38 o
   3  -3   5     1234.77     1398.82     14.76 o
   4  -3   5       15.03       16.79      1.84 o
   5  -3   5      570.94      555.31     11.61 o
   6  -3   5      942.94      955.25     11.18 o
   7  -3   5     2344.48     2288.73     27.22 o
   8  -3   5      836.67      798.90     22.26 o
   9  -3   5       43.10       38.23      5.67 o
  10  -3   5      842.17      875.65     27.27 o
  11  -3   5        1.40        2.03      4.76 o
  12  -3   5        2.71       -7.84     21.71 o
 -12  -2   5       42.61       48.05     11.09 o
 -11  -2   5       84.58       81.30     11.28 o
 -10  -2   5        3.64       -1.26      4.25 o
  -9  -2   5      152.38      165.49     11.73 o
  -8  -2   5        0.56       -3.32      3.32 o
  -7  -2   5     1940.66     1915.92     27.75 o
  -6  -2   5     1077.69     1066.53     17.71 o
  -5  -2   5       11.13        7.98      1.94 o
  -4  -2   5      251.41      231.09      5.72 o
  -3  -2   5       43.71       17.29      1.63 o
  -2  -2   5       77.00       48.86      4.38 o
  -1  -2   5      569.55      587.41     10.39 o
   0  -2   5     3752.80     3997.57     46.45 o
   1  -2   5     2366.89     2174.78     18.09 o
   2  -2   5     9850.04     9768.50     65.84 o
   3  -2   5     3741.07     3828.48     22.28 o
   4  -2   5      517.11      613.93      8.82 o
   5  -2   5     8166.87     8294.51     51.12 o
   6  -2   5     5691.04     5732.98     37.08 o
   7  -2   5      835.76      813.80     14.85 o
   8  -2   5        2.37        6.19      5.86 o
   9  -2   5      294.26      274.43     12.10 o
  10  -2   5     2699.32     2704.34     45.82 o
  11  -2   5      143.31      122.43     11.04 o
  12  -2   5      100.07      104.89     18.47 o
  13  -2   5      272.40      244.56     28.27 o
 -12  -1   5      359.21      348.24     23.40 o
 -11  -1   5     1398.13     1486.67     45.57 o
 -10  -1   5      816.44      826.36     35.60 o
  -9  -1   5       20.76       23.32      5.88 o
  -8  -1   5     1280.14     1337.15     22.52 o
  -7  -1   5     4945.37     4959.97     37.54 o
  -6  -1   5      537.22      538.39     12.29 o
  -5  -1   5     4223.20     4186.46     43.07 o
  -4  -1   5     1330.11     1410.35     20.27 o
  -3  -1   5     4956.58     4976.62     37.34 o
  -2  -1   5        9.83        3.13      1.07 o
  -1  -1   5        7.87        6.31      2.31 o
   0  -1   5      503.72      486.23     13.24 o
   1  -1   5      297.68      248.79      5.21 o
   2  -1   5      412.62      502.07      7.15 o
   3  -1   5      425.32      426.04      5.71 o
   4  -1   5      349.79      316.49      8.10 o
   5  -1   5     5228.67     5246.63     50.45 o
   6  -1   5     1529.80     1545.10     31.35 o
   7  -1   5      139.04      127.49      6.51 o
   8  -1   5      902.88      925.38     14.51 o
   9  -1   5      386.21      382.21     13.69 o
  10  -1   5      610.47      616.24     18.13 o
  11  -1   5       30.46       26.14      5.77 o
  12  -1   5        1.92       11.50      9.87 o
  13  -1   5     1751.81     1858.57     72.26 o
 -12   0   5        2.28        1.30      6.48 o
 -11   0   5       43.59       29.94      7.99 o
 -10   0   5      533.91      473.70     21.24 o
  -9   0   5      334.86      340.49     17.03 o
  -8   0   5     1337.74     1389.80     31.91 o
  -7   0   5      492.24      503.46     12.81 o
  -6   0   5        1.37        4.05      1.81 o
  -5   0   5      124.04      126.73      5.31 o
  -4   0   5     6612.48     6344.01     49.85 o
  -3   0   5     2250.32     2239.12     25.08 o
  -2   0   5     6177.40     5851.50    108.87 o
  -1   0   5        0.51        2.49      1.32 o
   0   0   5     3643.74     3302.85     24.34 o
   1   0   5     3950.74     3831.68     21.94 o
   2   0   5      559.33      640.28      9.05 o
   3   0   5     2208.02     2246.87     14.66 o
   4   0   5     1987.76     2116.88     22.63 o
   5   0   5     1496.82     1407.90     18.31 o
   6   0   5     2519.17     2538.76     29.57 o
   7   0   5      516.02      479.32     12.45 o
   8   0   5     1625.70     1582.09     27.55 o
   9   0   5       28.39       28.86      5.25 o
  10   0   5       37.99       34.46      6.02 o
  11   0   5      391.63      370.04     16.87 o
  12   0   5        0.62      -10.87     10.87 o
  13   0   5      185.90      180.45     35.17 o
  14   0   5        1.14      -15.51     15.78 o
 -12   1   5      203.48      266.13     35.73 o
 -11   1   5      765.70      853.95     35.55 o
 -10   1   5     1379.32     1399.24     37.12 o
  -9   1   5       36.07       28.80      6.37 o
  -8   1   5      932.81      893.11     26.39 o
  -7   1   5     1481.94     1520.41     32.27 o
  -6   1   5       11.53        1.58      1.80 o
  -5   1   5     1169.87     1180.52     16.77 o
  -4   1   5     2444.30     2433.44     20.55 o
  -3   1   5     1034.89     1125.97     12.25 o
  -2   1   5      425.42      355.60      6.32 o
  -1   1   5     1305.05     1238.93     16.24 o
   0   1   5      791.94      909.60     14.67 o
   1   1   5     1252.16     1236.46     11.31 o
   2   1   5     3014.37     3201.60     17.95 o
   3   1   5     5976.24     5743.97     56.71 o
   4   1   5     1611.33     1520.44     26.64 o
   5   1   5      950.08     1047.82     13.55 o
   6   1   5     1152.23     1186.42     17.14 o
   7   1   5       10.35        8.47      2.40 o
   8   1   5     2815.13     2785.52     30.65 o
   9   1   5      760.50      749.29      9.86 o
  10   1   5     1330.25     1391.98     29.47 o
  11   1   5       45.05       44.39      6.45 o
  12   1   5        6.14       11.65      9.28 o
  13   1   5        4.22      -10.50     14.54 o
  14   1   5        2.31      -12.21     12.21 o
 -11   2   5       34.80       49.86     10.04 o
 -10   2   5      123.06      166.03     15.98 o
  -9   2   5      584.11      585.99     23.58 o
  -8   2   5       16.12        8.21      4.84 o
  -7   2   5      501.54      504.58     19.47 o
  -6   2   5      728.39      687.99     13.52 o
  -5   2   5     2222.29     2246.38     47.14 o
  -4   2   5     6808.62     6842.20     39.06 o
  -3   2   5      365.25      273.09      7.31 o
  -2   2   5      395.86      414.15      7.54 o
  -1   2   5      966.49      919.78     12.00 o
   0   2   5      114.59      140.06      4.20 o
   1   2   5     3094.23     2979.87     16.91 o
   2   2   5        4.15       18.44      1.60 o
   3   2   5       75.15       55.84      2.57 o
   4   2   5      273.73      269.86      5.07 o
   5   2   5       16.29        9.40      1.29 o
   6   2   5     1907.92     2038.74     26.92 o
   7   2   5        0.43        1.01      2.20 o
   8   2   5      298.72      247.80     13.58 o
   9   2   5       21.15       20.74      1.93 o
  10   2   5     3548.83     3394.77     44.36 o
  11   2   5      386.05      353.49     17.04 o
  12   2   5       56.80       46.06      9.05 o
  13   2   5       83.75       81.64     15.98 o
  14   2   5      182.93      196.06     23.91 o
 -11   3   5      251.71      273.18     21.39 o
 -10   3   5       59.41       41.87     13.59 o
  -9   3   5       91.84       95.49      9.51 o
  -8   3   5        3.05        2.66      4.47 o
  -7   3   5       54.52       59.92      7.04 o
  -6   3   5      322.21      307.73     10.46 o
  -5   3   5       55.69       60.71      5.32 o
  -4   3   5     1977.23     1935.84     31.75 o
  -3   3   5      326.26      303.44      8.12 o
  -2   3   5     2763.60     3025.92     33.84 o
  -1   3   5       59.75       29.77      2.35 o
   0   3   5      411.96      355.58      6.85 o
   1   3   5     8531.56     9083.14     60.10 o
   2   3   5      386.73      431.11      6.31 o
   3   3   5      876.89      953.28     10.34 o
   4   3   5      393.16      346.77      7.02 o
   5   3   5     4669.07     4484.58     45.67 o
   6   3   5       90.54       69.00      2.94 o
   7   3   5      110.86      136.47      4.55 o
   8   3   5     1227.96     1211.91     26.64 o
   9   3   5        6.29        4.80      1.40 o
  10   3   5     1571.21     1574.95     20.55 o
  11   3   5      398.26      390.59     16.16 o
  12   3   5      112.78      101.25     11.54 o
  13   3   5     1058.24     1165.35     53.22 o
  14   3   5        1.23       -4.91      9.48 o
 -10   4   5      126.15      143.76     13.74 o
  -9   4   5      300.71      290.05     16.26 o
  -8   4   5      497.40      530.48     20.54 o
  -7   4   5      138.85      153.72     10.84 o
  -6   4   5      289.89      279.87     17.90 o
  -5   4   5      516.95      463.16     13.39 o
  -4   4   5     1408.26     1401.77     23.79 o
  -3   4   5      374.98      336.64      7.51 o
  -2   4   5     3632.76     3495.14     33.51 o
  -1   4   5       14.11        9.89      2.03 o
   0   4   5     9872.27    10150.25     60.81 o
   1   4   5     2482.21     2606.79     17.48 o
   2   4   5     4399.41     4659.91     21.49 o
   3   4   5       67.04       55.31      2.27 o
   4   4   5     1076.25     1041.19     12.83 o
   5   4   5     2601.52     2536.77     22.25 o
   6   4   5      255.46      303.84      6.06 o
   7   4   5      108.07      111.01      5.19 o
   8   4   5     1849.02     1820.57     18.45 o
   9   4   5      425.95      400.28      9.79 o
  10   4   5        1.70        1.75      2.78 o
  11   4   5       58.71       35.74      5.46 o
  12   4   5       33.47        9.52      6.37 o
  13   4   5      468.23      426.20     32.00 o
  14   4   5      294.02      303.00     29.10 o
  15   4   5       65.62       50.26     21.08 o
 -10   5   5      111.27      118.84     18.99 o
  -9   5   5       25.21       16.31      6.45 o
  -8   5   5       28.03       18.36      5.78 o
  -7   5   5      893.30      922.09     26.11 o
  -6   5   5       69.85       77.26      8.38 o
  -5   5   5       15.01        7.87      3.93 o
  -4   5   5        3.93        6.09      2.94 o
  -3   5   5      102.85      118.03      5.56 o
  -2   5   5     4457.72     4556.84     34.49 o
  -1   5   5      618.23      549.98     11.60 o
   0   5   5     1158.15     1000.42     12.39 o
   1   5   5     9219.26     9506.84     86.25 o
   2   5   5     7882.43     8794.37     33.43 o
   3   5   5      133.26       67.86      3.07 o
   4   5   5     3115.72     3263.28     32.39 o
   5   5   5     6514.79     6514.67     52.40 o
   6   5   5     1226.45     1225.85     12.55 o
   7   5   5      185.72      191.76      5.55 o
   8   5   5     4572.10     4591.76     35.84 o
   9   5   5      289.88      281.07      8.00 o
  10   5   5      185.12      200.30      8.06 o
  11   5   5     2385.76     2305.69     36.30 o
  12   5   5       31.01       25.58      6.75 o
  13   5   5      129.67      124.14     18.22 o
  14   5   5      388.51      450.74     34.32 o
  15   5   5        1.81        0.25     10.71 o
 -10   6   5        7.85       10.73     10.26 o
  -9   6   5       33.59       45.67      8.98 o
  -8   6   5       25.26       30.67      7.58 o
  -7   6   5     3775.89     3912.38     58.99 o
  -6   6   5      631.39      608.61     20.90 o
  -5   6   5      331.19      371.86     17.46 o
  -4   6   5     1259.06     1274.87     29.60 o
  -3   6   5      100.30      103.59      6.54 o
  -2   6   5        0.05        1.40      2.42 o
  -1   6   5       59.69       46.83      4.90 o
   0   6   5      493.50      542.17     11.36 o
   1   6   5     4822.46     4859.84     32.64 o
   2   6   5     1755.10     1957.21     20.02 o
   3   6   5      489.26      468.20     10.41 o
   4   6   5     4219.71     4504.01     32.63 o
   5   6   5     3030.75     3066.11     22.87 o
   6   6   5      596.89      596.85     11.01 o
   7   6   5      375.06      409.53      7.90 o
   8   6   5     1027.82     1009.14     14.28 o
   9   6   5       44.59       51.40      4.04 o
  10   6   5        1.10        0.09      2.25 o
  11   6   5     4043.97     4002.49     47.53 o
  12   6   5      221.20      236.74     16.72 o
  13   6   5      492.78      510.60     33.89 o
  14   6   5        0.76       -9.35      9.35 o
  15   6   5       37.56       34.20     12.87 o
 -10   7   5       74.67       53.85     20.15 o
  -9   7   5       94.92       99.08     12.25 o
  -8   7   5        3.97       -6.27      6.27 o
  -7   7   5      332.70      324.70     18.70 o
  -6   7   5       85.32       82.81      9.52 o
  -5   7   5       63.43       75.30      8.88 o
  -4   7   5     4960.35     5082.20     61.51 o
  -3   7   5        2.02        0.96      2.19 o
  -2   7   5      289.24      266.70     10.42 o
  -1   7   5     2796.97     2637.23     31.10 o
   0   7   5     1566.23     1482.11     18.94 o
   1   7   5       21.57       22.18      3.14 o
   2   7   5      554.27      528.57     10.24 o
   3   7   5     1914.75     1905.56     19.93 o
   4   7   5     5392.16     5267.77     42.33 o
   5   7   5     6389.70     6500.29     40.30 o
   6   7   5     1648.71     1578.71     19.95 o
   7   7   5      154.34      151.99      6.54 o
   8   7   5      270.61      246.04      8.81 o
   9   7   5        2.64        0.87      2.03 o
  10   7   5       29.49       27.94      3.53 o
  11   7   5      284.00      255.55     11.76 o
  12   7   5       44.25       37.04      7.47 o
  13   7   5        9.57       12.09      9.70 o
  14   7   5       94.97       92.10     16.56 o
  15   7   5        0.64      -11.98     11.98 o
  -9   8   5      711.50      751.47     36.82 o
  -8   8   5      213.16      222.11     17.05 o
  -7   8   5       23.86       20.12      6.52 o
  -6   8   5       65.58       54.89     10.44 o
  -5   8   5      143.16      150.64     12.60 o
  -4   8   5     4118.07     4083.33     65.93 o
  -3   8   5      213.89      195.31     13.46 o
  -2   8   5      266.49      262.19     10.88 o
  -1   8   5     1625.32     1603.40     30.40 o
   0   8   5       49.48       39.24      4.44 o
   1   8   5     3000.32     2889.99     37.31 o
   2   8   5      641.29      638.38     13.06 o
   3   8   5      734.37      755.31     10.41 o
   4   8   5      433.42      468.24     10.11 o
   5   8   5     1346.99     1356.06     17.28 o
   6   8   5      263.05      254.12      8.61 o
   7   8   5     1220.68     1247.39     19.38 o
   8   8   5     8116.07     8238.34     57.47 o
   9   8   5        4.71        2.39      3.08 o
  10   8   5       22.62       20.21      3.40 o
  11   8   5      472.38      468.83     14.95 o
  12   8   5      512.37      505.49     24.24 o
  13   8   5      272.37      262.55     24.39 o
  14   8   5        1.73       -9.15      9.15 o
  15   8   5      234.91      234.97     25.61 o
  -9   9   5      141.46      168.89     23.93 o
  -8   9   5       25.27       27.93      7.66 o
  -7   9   5        1.66       -0.52      5.61 o
  -6   9   5      808.83      850.87     30.35 o
  -5   9   5     2042.28     2148.86     45.54 o
  -4   9   5      149.83      149.76     12.06 o
  -3   9   5      262.20      257.74     14.75 o
  -2   9   5      166.50      178.37     10.56 o
  -1   9   5     5611.66     5737.45     59.64 o
   0   9   5     1316.25     1329.04     22.43 o
   1   9   5      363.40      335.03     10.44 o
   2   9   5      174.26      190.45      6.61 o
   3   9   5       81.27       85.91      3.35 o
   4   9   5      433.24      402.31     16.74 o
   5   9   5      557.15      527.81     10.70 o
   6   9   5      974.93      985.47     24.75 o
   7   9   5      526.88      497.24     12.79 o
   8   9   5      641.19      611.03     15.72 o
   9   9   5       23.78       28.26      6.21 o
  10   9   5      796.43      764.97     17.03 o
  11   9   5      244.42      267.42     12.47 o
  12   9   5      133.69      131.20     11.51 o
  13   9   5       11.37        1.78      8.28 o
  14   9   5       19.44       29.81      9.96 o
  15   9   5      571.00      662.12     59.56 o
  -8  10   5        1.00      -13.51     13.51 o
  -7  10   5      368.61      383.73     22.11 o
  -6  10   5      356.96      360.80     20.57 o
  -5  10   5       63.56       49.04      8.19 o
  -4  10   5        1.74        0.68      5.14 o
  -3  10   5       12.19        6.21      6.67 o
  -2  10   5      151.75      157.73     11.51 o
  -1  10   5        2.11        0.54      4.08 o
   0  10   5       64.97       50.19      6.40 o
   1  10   5      119.82      118.13      6.43 o
   2  10   5      145.79      134.26      5.38 o
   3  10   5      159.36      136.44      7.02 o
   4  10   5      586.71      527.10     25.28 o
   5  10   5      352.76      345.54     22.46 o
   6  10   5      277.71      265.09     13.36 o
   7  10   5      109.67      128.52      8.57 o
   8  10   5     3128.05     3150.31     44.50 o
   9  10   5     4096.34     4246.50     77.23 o
  10  10   5      174.31      170.21      9.93 o
  11  10   5      671.08      653.24     21.67 o
  12  10   5       98.58       99.77     12.23 o
  13  10   5      718.46      722.80     32.25 o
  14  10   5       42.34       28.22     10.23 o
  -7  11   5        1.56       -8.04      8.13 o
  -6  11   5       91.55      110.41     12.82 o
  -5  11   5      155.25      152.51     16.26 o
  -4  11   5     1861.69     1911.06     44.10 o
  -3  11   5       93.80       88.30     11.48 o
  -2  11   5       22.43       23.62      5.26 o
  -1  11   5      292.96      303.37     14.05 o
   0  11   5     1637.86     1753.58     33.57 o
   1  11   5      234.51      237.12     11.96 o
   2  11   5      447.72      380.64     17.60 o
   3  11   5       49.93       34.61      4.83 o
   4  11   5       60.09       46.36      6.02 o
   5  11   5       51.29       41.79      6.20 o
   6  11   5      361.84      388.00     22.98 o
   7  11   5     1119.53      998.22     28.90 o
   8  11   5      275.75      268.63     16.04 o
   9  11   5        1.43        3.45      4.30 o
  10  11   5       71.30       53.01      6.09 o
  11  11   5      508.85      552.35     20.26 o
  12  11   5      236.41      245.63     24.16 o
  13  11   5       14.69       21.25     10.42 o
  14  11   5      245.47      286.33     37.85 o
  -7  12   5       16.78       -5.38     12.41 o
  -6  12   5       34.72       40.61     21.63 o
  -5  12   5        2.18        4.10      7.74 o
  -4  12   5       59.91       60.58     13.13 o
  -3  12   5        6.37        3.90      5.77 o
  -2  12   5       12.12        6.93      4.80 o
  -1  12   5     1775.16     1802.14     34.35 o
   0  12   5       68.36       76.44      7.85 o
   1  12   5      358.50      333.97     14.21 o
   2  12   5       54.44       46.23      5.41 o
   3  12   5      739.86      701.45     27.91 o
   4  12   5      500.74      531.83     28.75 o
   5  12   5       98.24      104.70     18.88 o
   6  12   5      919.50      914.18     36.73 o
   7  12   5      378.72      397.05     24.64 o
   8  12   5     1866.80     1878.93     52.30 o
   9  12   5       38.10       29.73      8.35 o
  10  12   5       43.62       28.20     11.34 o
  11  12   5      829.64      833.05     45.13 o
  12  12   5      900.82     1005.75     47.76 o
  13  12   5      284.33      321.63     35.43 o
  14  12   5        3.07       -1.52      7.60 o
  -6  13   5      249.81      257.97     38.14 o
  -5  13   5        6.89       10.23     13.57 o
  -4  13   5      162.52      156.63     17.98 o
  -3  13   5      171.82      198.65     18.93 o
  -2  13   5        1.94       -3.96      6.53 o
  -1  13   5     1348.06     1299.31     36.74 o
   0  13   5      393.72      405.37     22.83 o
   1  13   5        3.79       -2.89      6.12 o
   2  13   5      184.14      192.18     15.31 o
   3  13   5     1673.37     1693.61     54.28 o
   4  13   5        1.12       -0.57      6.81 o
   5  13   5      222.05      217.38     20.00 o
   6  13   5      775.60      797.53     36.14 o
   7  13   5      510.92      498.14     28.79 o
   8  13   5      413.74      430.96     38.52 o
   9  13   5      536.96      471.92     28.13 o
  10  13   5      839.16      871.48     42.94 o
  11  13   5      835.36      844.43     37.90 o
  12  13   5       56.70       50.95      9.56 o
  13  13   5       15.09       17.11      9.34 o
  -5  14   5        2.98       -6.62     13.66 o
  -4  14   5       20.84       18.94     14.92 o
  -3  14   5      109.68       83.31     13.55 o
  -2  14   5      324.93      349.76     25.64 o
  -1  14   5      451.24      479.23     23.63 o
   0  14   5      505.36      496.87     26.48 o
   1  14   5       85.13       78.33     11.74 o
   2  14   5     1721.57     1791.22     46.61 o
   3  14   5     2691.36     2733.56    153.52 o
   4  14   5        3.65        2.09      9.85 o
   5  14   5        2.33        0.02      5.28 o
   6  14   5      886.95      909.11     40.59 o
   7  14   5      194.11      155.73     17.59 o
   8  14   5      409.82      397.63     27.21 o
   9  14   5        2.42       -4.71      7.01 o
  10  14   5      433.58      429.23     28.47 o
  11  14   5      258.01      235.50     21.24 o
  12  14   5       18.90       16.72      7.54 o
  13  14   5       59.59       79.04     15.43 o
  -3  15   5      218.86      232.65     37.92 o
  -2  15   5      216.48      229.64     17.77 o
  -1  15   5       36.92       21.13     12.75 o
   0  15   5       54.12       50.14     10.68 o
   1  15   5       95.27       87.59     12.43 o
   2  15   5       75.67       80.68     14.93 o
   3  15   5      503.90      530.57     34.17 o
   4  15   5      110.06      116.80     17.01 o
   5  15   5      107.85      100.52     19.40 o
   6  15   5      579.33      591.94     34.73 o
   7  15   5      102.66      114.94     15.91 o
   8  15   5      210.86      205.90     20.97 o
   9  15   5      137.98      169.14     19.03 o
  10  15   5      171.06      143.97     18.10 o
  11  15   5       75.51       63.56     14.66 o
  12  15   5       75.96       70.10     13.02 o
  -2  16   5      179.31      184.44     34.60 o
  -1  16   5      506.97      543.05     27.30 o
   0  16   5       51.92       25.29      7.67 o
   1  16   5      250.25      239.03     19.96 o
   2  16   5       28.77        9.28      9.24 o
   3  16   5     1403.37     1533.60     75.44 o
   4  16   5       54.92       61.67     13.97 o
   5  16   5       43.55       64.26     13.24 o
   6  16   5      427.77      471.05     32.48 o
   7  16   5        4.84        9.96     10.43 o
   8  16   5      213.30      209.12     22.24 o
   9  16   5      102.61       97.70     25.25 o
  10  16   5       76.74       76.84     20.30 o
  11  16   5        3.41        2.59      7.61 o
   0  17   5        0.95       -6.06     13.82 o
   1  17   5       27.22        4.71      8.52 o
   2  17   5        3.12      -10.76     10.76 o
   3  17   5        2.75        2.42      7.72 o
   4  17   5      332.61      334.46     29.26 o
   5  17   5       98.50       75.14     14.89 o
   6  17   5      367.96      340.55     28.88 o
   7  17   5      110.59      114.36     19.49 o
   8  17   5        0.51      -10.44     14.06 o
   9  17   5      183.52      191.71     22.06 o
  10  17   5       47.72       57.91     18.01 o
  11  17   5      212.08      149.23     24.88 o
   4  18   5       56.46       54.67     20.15 o
   5  18   5      108.05       93.01     29.75 o
   6  18   5      274.57      296.39     28.61 o
   7  18   5       76.31       71.23     15.33 o
   8  18   5      392.31      384.61     42.34 o
   9  18   5       13.23        6.37     10.65 o
  10  18   5      274.60      246.40     32.85 o
  -6 -16   6      223.38      231.22     37.14 o
  -5 -16   6        2.42      -10.38     10.38 o
  -4 -16   6      175.61      141.54     19.67 o
  -3 -16   6       43.62       12.96      9.81 o
  -2 -16   6       57.11       36.37     11.43 o
  -1 -16   6        1.61       22.09     10.46 o
   0 -16   6      205.89      188.41     18.03 o
   1 -16   6        4.87        8.76      6.35 o
  -8 -15   6      108.73      130.54     28.25 o
  -7 -15   6       67.07       82.55     16.81 o
  -6 -15   6       35.67       32.22     26.32 o
  -5 -15   6      220.97      222.53     23.02 o
  -4 -15   6      143.32      124.84     17.74 o
  -3 -15   6      813.49      859.20     43.76 o
  -2 -15   6      197.26      167.31     19.88 o
  -1 -15   6        3.33       17.08      7.60 o
   0 -15   6      279.61      296.47     21.21 o
   1 -15   6       39.73       19.61      7.40 o
   2 -15   6      617.68      695.24     39.33 o
   3 -15   6       41.91       88.29     27.12 o
 -10 -14   6      111.75       91.89     23.61 o
  -9 -14   6        9.37       -0.74      9.45 o
  -8 -14   6      297.72      289.68     30.35 o
  -7 -14   6       21.13        5.87     12.64 o
  -6 -14   6       13.32        7.65      8.76 o
  -5 -14   6       34.11       17.80      9.71 o
  -4 -14   6      437.75      456.33     24.28 o
  -3 -14   6      182.24      182.52     15.88 o
  -2 -14   6        8.45       10.64      5.75 o
  -1 -14   6      135.32      136.73     14.48 o
   0 -14   6       75.15       84.04     14.33 o
   1 -14   6       38.35       39.36      9.26 o
   2 -14   6       46.81       59.22     10.92 o
   3 -14   6      617.01      642.22     27.49 o
   4 -14   6      115.25      128.75     22.88 o
 -11 -13   6        7.27       41.02     15.94 o
 -10 -13   6      255.41      232.28     26.05 o
  -9 -13   6       25.66       10.80      9.18 o
  -8 -13   6      887.59      914.87     44.75 o
  -7 -13   6      227.75      231.65     34.01 o
  -6 -13   6      167.26      166.98     23.62 o
  -5 -13   6      731.02      732.39     29.13 o
  -4 -13   6      712.95      723.41     29.23 o
  -3 -13   6      494.80      520.52     25.00 o
  -2 -13   6      251.43      235.61     17.54 o
  -1 -13   6       19.05       18.55      6.56 o
   0 -13   6      551.85      529.71     26.01 o
   1 -13   6      194.91      193.55     16.43 o
   2 -13   6       59.87       62.22      9.29 o
   3 -13   6      307.92      250.39     19.00 o
   4 -13   6       61.44       69.15     13.38 o
   5 -13   6       11.31       30.03     19.42 o
 -12 -12   6      123.99      116.32     24.45 o
 -11 -12   6       85.27      110.94     14.91 o
 -10 -12   6        1.36       -0.19      6.33 o
  -9 -12   6       24.48       24.52      9.39 o
  -8 -12   6       32.23       29.56     10.47 o
  -7 -12   6       34.95       21.76      9.29 o
  -6 -12   6        0.84       -3.13      4.91 o
  -5 -12   6      273.55      295.20     17.94 o
  -4 -12   6      262.09      262.47     17.23 o
  -3 -12   6       85.29       63.89      7.55 o
  -2 -12   6     1103.88     1096.46     26.82 o
  -1 -12   6      229.94      231.21     12.99 o
   0 -12   6     1341.08     1463.52     37.35 o
   1 -12   6      100.52       93.10      8.51 o
   2 -12   6       84.30       82.02      9.01 o
   3 -12   6     1522.51     1677.05     41.35 o
   4 -12   6     1094.41     1201.65     33.39 o
   5 -12   6       29.59       28.60      8.06 o
   6 -12   6      395.11      375.11     51.07 o
 -12 -11   6       63.66       72.59     17.97 o
 -11 -11   6       10.60        6.75      6.77 o
 -10 -11   6      228.97      217.16     18.02 o
  -9 -11   6     1646.34     1770.21     58.58 o
  -8 -11   6      163.10      152.89     18.16 o
  -7 -11   6      187.39      174.24     13.59 o
  -6 -11   6       50.86       45.59      7.42 o
  -5 -11   6     1376.95     1399.77     36.26 o
  -4 -11   6       68.81       83.08      9.74 o
  -3 -11   6      337.68      333.00     18.17 o
  -2 -11   6     1117.99     1195.97     27.02 o
  -1 -11   6     1123.60     1149.16     30.73 o
   0 -11   6       27.66       28.47      5.28 o
   1 -11   6       68.62       67.38      6.98 o
   2 -11   6      131.95      115.85     10.21 o
   3 -11   6      494.53      481.84     20.05 o
   4 -11   6       90.53       82.76     12.30 o
   5 -11   6      125.68      129.89     11.65 o
   6 -11   6        1.21       -3.61     17.38 o
   7 -11   6      156.75      136.24     20.51 o
   8 -11   6        8.09       16.52     12.41 o
 -12 -10   6       10.08       11.65     10.51 o
 -11 -10   6       30.69       26.91      5.67 o
 -10 -10   6      223.50      247.63     14.55 o
  -9 -10   6      172.52      180.68     12.13 o
  -8 -10   6      155.76      140.91      9.57 o
  -7 -10   6      263.57      303.99     13.25 o
  -6 -10   6     1409.13     1481.47     29.93 o
  -5 -10   6      861.54      901.50     22.28 o
  -4 -10   6       69.10       59.94      6.00 o
  -3 -10   6        8.61        4.38      3.37 o
  -2 -10   6     1776.97     1795.88     32.03 o
  -1 -10   6      366.95      380.71     15.16 o
   0 -10   6      229.95      227.02     13.46 o
   1 -10   6      359.74      358.40     22.49 o
   2 -10   6      637.60      637.98     29.26 o
   3 -10   6      148.64      139.76     10.77 o
   4 -10   6       19.14       14.74      4.81 o
   5 -10   6      317.40      311.60     16.48 o
   6 -10   6       95.41       94.87     17.49 o
   7 -10   6      487.47      479.05     35.18 o
   8 -10   6      131.05      113.68     18.19 o
   9 -10   6      411.95      345.90     43.75 o
 -13  -9   6      425.74      466.82     51.73 o
 -12  -9   6       72.86       62.96      9.75 o
 -11  -9   6       12.22        4.48      4.69 o
 -10  -9   6      252.84      245.52     14.29 o
  -9  -9   6      131.48      125.56     10.18 o
  -8  -9   6      957.07      958.40     23.48 o
  -7  -9   6       39.27       30.94      4.96 o
  -6  -9   6      594.42      626.47     17.68 o
  -5  -9   6      566.19      599.54     16.53 o
  -4  -9   6       28.23       22.11      4.10 o
  -3  -9   6       17.29       10.02      3.53 o
  -2  -9   6       41.79       49.79      5.00 o
  -1  -9   6      332.27      304.79     10.69 o
   0  -9   6      539.83      557.30     13.85 o
   1  -9   6      312.04      278.15     13.33 o
   2  -9   6      248.98      272.02     13.60 o
   3  -9   6        3.13       -2.95      4.24 o
   4  -9   6       27.73       17.94      5.26 o
   5  -9   6       20.88       12.99      4.54 o
   6  -9   6       83.24       81.86      9.09 o
   7  -9   6       72.91       73.25     25.91 o
   8  -9   6       33.24       24.29     10.39 o
   9  -9   6        0.18      -10.98     10.98 o
 -13  -8   6      122.75      128.50     18.75 o
 -12  -8   6        1.53        3.87      6.07 o
 -11  -8   6      101.58      104.23      9.57 o
 -10  -8   6        5.19        8.04      4.61 o
  -9  -8   6       44.54       44.68      6.66 o
  -8  -8   6      130.54      122.79      8.01 o
  -7  -8   6     1125.31     1066.26     23.31 o
  -6  -8   6        2.69        1.36      3.28 o
  -5  -8   6     1907.21     1902.50     28.47 o
  -4  -8   6      225.87      213.55      9.50 o
  -3  -8   6     1364.48     1322.97     22.14 o
  -2  -8   6     2104.12     2010.25     28.96 o
  -1  -8   6      253.28      205.47     10.02 o
   0  -8   6      130.74      130.13      6.76 o
   1  -8   6      346.52      360.78     12.26 o
   2  -8   6        1.79       -0.93      3.89 o
   3  -8   6      448.67      483.95     17.48 o
   4  -8   6     1313.52     1373.15     30.04 o
   5  -8   6        0.17       -4.80      4.80 o
   6  -8   6      142.28      116.06      9.98 o
   7  -8   6      269.05      292.50     16.31 o
   8  -8   6      327.64      332.39     22.13 o
   9  -8   6        7.38       10.82      6.63 o
  10  -8   6       63.79       59.48     13.14 o
 -13  -7   6      402.03      433.49     42.73 o
 -12  -7   6       76.49       74.11     12.29 o
 -11  -7   6        0.86       12.49      7.75 o
 -10  -7   6      325.27      308.15     17.09 o
  -9  -7   6      478.77      465.34     20.24 o
  -8  -7   6       22.96       26.25      4.59 o
  -7  -7   6       14.23       13.11      4.04 o
  -6  -7   6      113.64       96.49     11.17 o
  -5  -7   6      616.33      566.16     13.58 o
  -4  -7   6       67.41       68.10      4.90 o
  -3  -7   6      139.27      125.97      6.20 o
  -2  -7   6      228.57      184.48      6.66 o
  -1  -7   6        4.87        8.33      2.43 o
   0  -7   6      162.26      163.83      8.05 o
   1  -7   6      285.28      267.70     10.17 o
   2  -7   6     1054.39      940.39     22.34 o
   3  -7   6     2280.02     2282.90     35.59 o
   4  -7   6      752.06      767.31     21.34 o
   5  -7   6        8.14        4.52      3.59 o
   6  -7   6      982.08     1048.64     29.08 o
   7  -7   6     5426.18     5707.03     80.46 o
   8  -7   6       34.45       22.26      7.26 o
   9  -7   6        9.58       -2.78      6.85 o
  10  -7   6      700.68      678.86     39.79 o
  11  -7   6      326.78      338.56     45.02 o
 -13  -6   6        0.54        2.13      9.64 o
 -12  -6   6      117.08      114.16     14.21 o
 -11  -6   6       19.52       22.64      7.72 o
 -10  -6   6      504.32      490.80     30.07 o
  -9  -6   6      183.11      183.41     13.51 o
  -8  -6   6       39.42       38.90      5.18 o
  -7  -6   6     1231.92     1187.01     23.58 o
  -6  -6   6     2599.20     2438.38     32.47 o
  -5  -6   6      777.74      774.90     14.32 o
  -4  -6   6        0.39        0.00      1.83 o
  -3  -6   6       12.59       16.86      2.62 o
  -2  -6   6    11379.32    11312.08     48.46 o
  -1  -6   6     2081.62     2039.60     20.65 o
   0  -6   6      363.10      356.55     11.69 o
   1  -6   6      389.30      368.78     11.47 o
   2  -6   6      407.98      403.90     14.01 o
   3  -6   6      210.14      175.76     10.42 o
   4  -6   6      186.84      216.59     11.06 o
   5  -6   6      773.86      764.10     20.84 o
   6  -6   6      622.61      631.30     17.40 o
   7  -6   6     1690.61     1798.32     36.94 o
   8  -6   6        8.08        9.40      4.79 o
   9  -6   6        7.32        3.64      5.67 o
  10  -6   6     1553.10     1490.16     46.37 o
  11  -6   6      107.66       88.54     23.93 o
 -13  -5   6        2.57      -12.40     12.40 o
 -12  -5   6       41.42       42.63      9.92 o
 -11  -5   6      293.35      281.51     20.91 o
 -10  -5   6      415.21      434.73     19.32 o
  -9  -5   6       40.78       31.92      4.65 o
  -8  -5   6      954.47      930.22     21.67 o
  -7  -5   6      170.53      171.35      9.02 o
  -6  -5   6       29.80       21.98      3.14 o
  -5  -5   6     1535.02     1486.24     21.11 o
  -4  -5   6      693.54      649.69     13.45 o
  -3  -5   6     1144.76     1151.85     16.37 o
  -2  -5   6     1566.02     1531.25     18.96 o
  -1  -5   6       28.43       28.11      2.69 o
   0  -5   6     1078.02     1054.46     14.58 o
   1  -5   6     4959.62     5072.94     58.42 o
   2  -5   6     8773.61     9066.89     61.09 o
   3  -5   6        5.62        8.21      2.69 o
   4  -5   6      321.13      286.77      8.69 o
   5  -5   6      601.75      636.72     12.44 o
   6  -5   6     1300.97     1296.50     34.41 o
   7  -5   6     2137.97     2161.41     38.64 o
   8  -5   6      164.35      163.99     11.46 o
   9  -5   6       80.16       78.56     10.87 o
  10  -5   6     1061.69     1060.88     37.71 o
  11  -5   6        5.46        7.95      5.54 o
 -13  -4   6        9.19       17.15     12.59 o
 -12  -4   6      640.94      617.04     31.40 o
 -11  -4   6      553.74      539.90     28.28 o
 -10  -4   6      274.10      249.13     19.16 o
  -9  -4   6      301.00      332.43     13.55 o
  -8  -4   6       72.34       56.89      5.75 o
  -7  -4   6     1808.93     1807.55     28.24 o
  -6  -4   6      182.57      187.77      4.78 o
  -5  -4   6     4257.49     4307.14     49.92 o
  -4  -4   6       40.31       51.70      3.21 o
  -3  -4   6     2005.52     1999.50     26.48 o
  -2  -4   6     2429.24     2614.68     28.59 o
  -1  -4   6      138.16      136.68      4.94 o
   0  -4   6      960.60     1018.43     13.74 o
   1  -4   6      434.96      433.97      8.43 o
   2  -4   6     1420.44     1469.69     25.12 o
   3  -4   6      852.46      881.67     19.15 o
   4  -4   6       22.28       26.42      3.78 o
   5  -4   6     1430.46     1426.24     16.18 o
   6  -4   6      100.05       79.57      3.47 o
   7  -4   6      705.56      660.94     20.70 o
   8  -4   6      452.05      393.50     16.79 o
   9  -4   6      187.31      192.26     12.38 o
  10  -4   6     1058.80     1060.88     36.08 o
  11  -4   6       12.45        9.15      4.90 o
  12  -4   6       75.50       62.09     24.10 o
 -13  -3   6       11.01        9.94     10.87 o
 -12  -3   6      498.76      551.51     31.06 o
 -11  -3   6       25.29       -6.56      7.58 o
 -10  -3   6      240.81      251.01     19.39 o
  -9  -3   6      225.45      239.03     11.39 o
  -8  -3   6      471.89      485.51     21.05 o
  -7  -3   6       12.95       12.84      4.81 o
  -6  -3   6       15.94       13.49      2.69 o
  -5  -3   6      779.34      797.61     11.66 o
  -4  -3   6       17.26       33.75      2.58 o
  -3  -3   6      812.29      683.94      8.16 o
  -2  -3   6     3388.31     3292.83     56.88 o
  -1  -3   6      270.01      310.00      8.67 o
   0  -3   6     3993.40     4155.61     26.36 o
   1  -3   6     4058.68     4146.02     24.77 o
   2  -3   6      642.95      617.76      9.02 o
   3  -3   6       21.31       11.66      2.13 o
   4  -3   6      146.72      150.86      5.57 o
   5  -3   6      971.08      917.64     16.37 o
   6  -3   6       65.35       50.21      4.26 o
   7  -3   6      291.43      310.06      9.84 o
   8  -3   6      364.89      372.43     15.74 o
   9  -3   6      420.24      398.55     16.89 o
  10  -3   6        3.22        4.86      4.04 o
  11  -3   6      173.50      160.92     12.89 o
  12  -3   6       46.96       61.34     18.34 o
 -12  -2   6      288.90      271.56     21.21 o
 -11  -2   6      274.51      250.62     20.52 o
 -10  -2   6      641.24      573.34     28.40 o
  -9  -2   6      256.03      222.06     13.65 o
  -8  -2   6      722.51      740.05     18.56 o
  -7  -2   6     1291.01     1301.90     25.69 o
  -6  -2   6      119.45      119.83      6.20 o
  -5  -2   6       43.51       38.45      3.55 o
  -4  -2   6        1.34        1.56      1.14 o
  -3  -2   6     2189.54     2228.05     21.10 o
  -2  -2   6      823.84      772.87     21.33 o
  -1  -2   6       60.75       70.14      6.46 o
   0  -2   6      159.89      151.13      4.68 o
   1  -2   6       65.62       65.23      2.99 o
   2  -2   6     3396.52     3644.00     22.02 o
   3  -2   6      270.40      256.17      5.32 o
   4  -2   6       11.60       17.70      2.02 o
   5  -2   6        8.39        7.27      1.23 o
   6  -2   6      629.00      560.73     13.94 o
   7  -2   6      433.39      441.71     16.73 o
   8  -2   6     1177.51     1208.04     26.67 o
   9  -2   6        2.87        0.85      3.40 o
  10  -2   6      566.12      573.30     18.47 o
  11  -2   6       46.18       42.55      7.24 o
  12  -2   6       15.24       25.25     10.44 o
  13  -2   6       38.40       48.66     19.08 o
 -12  -1   6       10.28       11.79      7.39 o
 -11  -1   6      238.84      254.89     19.88 o
 -10  -1   6       51.19       56.56     10.48 o
  -9  -1   6      297.31      311.94     22.25 o
  -8  -1   6        1.41        0.46      4.50 o
  -7  -1   6     2262.43     2343.66     31.06 o
  -6  -1   6      551.83      508.65     14.13 o
  -5  -1   6      174.26      159.74      6.72 o
  -4  -1   6      445.87      422.33      8.08 o
  -3  -1   6       20.91       11.98      2.03 o
  -2  -1   6      678.35      653.24     14.48 o
  -1  -1   6      448.88      411.75     12.90 o
   0  -1   6     3228.63     3317.10     22.90 o
   1  -1   6    11189.91    11607.50     76.54 o
   2  -1   6     1048.42      900.29     12.35 o
   3  -1   6     2061.97     2259.89     14.60 o
   4  -1   6       41.12       28.92      1.90 o
   5  -1   6     1613.87     1585.41     35.82 o
   6  -1   6      294.37      291.38     10.26 o
   7  -1   6      668.65      666.06     14.25 o
   8  -1   6      165.18      171.91     11.22 o
   9  -1   6      109.96       94.04      7.33 o
  10  -1   6     1375.27     1400.75     27.68 o
  11  -1   6        0.69       -4.47      4.47 o
  12  -1   6      188.07      168.82     16.10 o
  13  -1   6      101.56       88.70     17.05 o
 -12   0   6      266.08      286.00     34.74 o
 -11   0   6        9.75        6.33      6.94 o
 -10   0   6      127.86      145.61     17.98 o
  -9   0   6       51.29       38.36      7.00 o
  -8   0   6       93.85       71.87      7.93 o
  -7   0   6      410.95      448.78     13.81 o
  -6   0   6       74.83       63.92      5.43 o
  -5   0   6     1861.21     1837.20     22.49 o
  -4   0   6     1955.71     2002.14     17.55 o
  -3   0   6     1362.10     1429.02     22.35 o
  -2   0   6      155.64      202.42      8.74 o
  -1   0   6      214.05      200.04      7.08 o
   0   0   6     1777.23     1897.83     29.51 o
   1   0   6     1178.62     1231.01     11.40 o
   2   0   6     1508.47     1524.52     16.57 o
   3   0   6     1123.20     1089.12     11.31 o
   4   0   6      398.17      384.97      6.25 o
   5   0   6     7250.16     7465.76     59.75 o
   6   0   6       40.91       59.16      4.15 o
   7   0   6     2102.17     2029.34     24.98 o
   8   0   6       12.85        7.53      2.72 o
   9   0   6      377.61      388.13     15.33 o
  10   0   6     1924.73     1996.22     46.32 o
  11   0   6      833.54      871.26     22.26 o
  12   0   6       19.77       33.13     10.63 o
  13   0   6      232.60      189.36     23.89 o
 -12   1   6       67.75       58.48     17.45 o
 -11   1   6       48.71       68.42     16.68 o
 -10   1   6      818.02      842.19     35.22 o
  -9   1   6      231.01      242.01     25.65 o
  -8   1   6       44.95       55.97      8.00 o
  -7   1   6      295.16      288.62     14.81 o
  -6   1   6      298.31      342.64     10.87 o
  -5   1   6     1187.97     1176.96     17.99 o
  -4   1   6     4251.14     4095.42     31.74 o
  -3   1   6     1369.59     1343.48     15.32 o
  -2   1   6     5608.60     5504.22     58.56 o
  -1   1   6      927.07      941.40     11.73 o
   0   1   6      772.02      716.58     12.38 o
   1   1   6      212.09      211.66      4.83 o
   2   1   6     4319.21     4129.23     22.40 o
   3   1   6      332.29      294.81      4.97 o
   4   1   6       34.27       49.71      3.24 o
   5   1   6     3909.47     3729.35     43.77 o
   6   1   6     1389.13     1419.93     16.82 o
   7   1   6      242.41      251.40      9.76 o
   8   1   6     1338.95     1322.75     25.56 o
   9   1   6      195.81      181.69     10.08 o
  10   1   6      728.81      722.92     21.27 o
  11   1   6      368.26      395.35     16.77 o
  12   1   6      190.72      182.67     23.12 o
  13   1   6      468.74      428.46     33.62 o
  14   1   6      230.31      240.06     27.39 o
 -11   2   6      191.09      189.66     18.37 o
 -10   2   6      961.70      978.60     38.73 o
  -9   2   6       15.60       12.14      6.42 o
  -8   2   6        9.90        6.64      5.10 o
  -7   2   6     1070.62     1037.68     28.27 o
  -6   2   6       38.99       38.45      6.50 o
  -5   2   6      126.31      128.60      5.52 o
  -4   2   6     1366.00     1296.88     16.07 o
  -3   2   6     3958.54     4243.39     31.37 o
  -2   2   6     2293.01     2199.78     20.96 o
  -1   2   6     1332.87     1371.15     15.10 o
   0   2   6     8496.55     8885.58     56.68 o
   1   2   6     3293.23     3391.30     20.19 o
   2   2   6       90.60       60.13      2.78 o
   3   2   6     5380.33     5348.57     44.56 o
   4   2   6       84.65       68.01      3.04 o
   5   2   6     2453.65     2246.40     29.49 o
   6   2   6     2007.62     1961.11     35.02 o
   7   2   6        9.77        3.83      2.65 o
   8   2   6     2164.17     2109.56     28.66 o
   9   2   6      150.96      162.85     14.84 o
  10   2   6     1491.26     1545.07     29.30 o
  11   2   6      113.65      110.96      8.87 o
  12   2   6        8.03       10.55      6.19 o
  13   2   6       32.76       42.47     12.30 o
  14   2   6      148.83      126.47     19.47 o
 -11   3   6       89.98      143.71     26.85 o
 -10   3   6      152.16      137.79     15.85 o
  -9   3   6       11.84       10.40      5.37 o
  -8   3   6      258.07      257.09     15.81 o
  -7   3   6     2270.95     2375.35     48.60 o
  -6   3   6      178.94      193.76     12.23 o
  -5   3   6      519.15      449.62     15.74 o
  -4   3   6     3077.90     3064.96     27.76 o
  -3   3   6     4289.48     4379.83     30.36 o
  -2   3   6     1195.24     1182.96     14.27 o
  -1   3   6      456.61      526.93     10.29 o
   0   3   6     3180.04     3416.06     23.22 o
   1   3   6     5113.61     5142.48     27.22 o
   2   3   6      621.81      558.55      8.13 o
   3   3   6     3789.27     4025.18     40.99 o
   4   3   6     1092.25     1106.15     13.42 o
   5   3   6       62.47       33.04      2.37 o
   6   3   6     2870.39     2957.85     45.98 o
   7   3   6        0.42        1.80      0.66 o
   8   3   6      903.82      898.24     17.27 o
   9   3   6      966.75      928.97     31.75 o
  10   3   6       33.27       22.06      6.93 o
  11   3   6     1048.07     1041.66     34.09 o
  12   3   6      250.69      213.91     16.99 o
  13   3   6      226.96      254.76     25.64 o
  14   3   6      362.30      384.64     32.99 o
 -11   4   6       57.39       31.59     15.21 o
 -10   4   6        9.13        8.92      7.16 o
  -9   4   6       24.76       22.04      6.48 o
  -8   4   6        3.08       -5.26      5.26 o
  -7   4   6      141.13      134.34     11.51 o
  -6   4   6       63.34       52.31      7.38 o
  -5   4   6      272.25      215.80     10.10 o
  -4   4   6     3728.02     3646.07     35.20 o
  -3   4   6      293.42      307.31     10.26 o
  -2   4   6      312.59      271.43      8.90 o
  -1   4   6     1086.48     1152.09     17.64 o
   0   4   6     9406.36     9906.37     45.61 o
   1   4   6    10824.90    11476.53     84.10 o
   2   4   6       13.95        3.87      1.34 o
   3   4   6     3096.91     3354.83     23.47 o
   4   4   6     1525.14     1512.88     18.34 o
   5   4   6     3919.60     3811.33     39.13 o
   6   4   6     2262.33     2431.80     29.41 o
   7   4   6      693.12      616.78     12.66 o
   8   4   6      122.01      112.71      7.03 o
   9   4   6       28.86       26.03      4.41 o
  10   4   6     1020.74     1059.13     30.70 o
  11   4   6        6.38       -6.92      6.92 o
  12   4   6       17.84       14.57      6.73 o
  13   4   6       94.95       80.54     15.26 o
  14   4   6        1.85        4.30      8.66 o
  15   4   6        0.58        4.63     13.14 o
 -10   5   6        2.41        0.60      6.61 o
  -9   5   6     1195.53     1214.69     40.75 o
  -8   5   6      141.60      136.87     12.52 o
  -7   5   6      187.21      207.27     14.58 o
  -6   5   6       54.68       67.20      8.67 o
  -5   5   6       90.14       82.35      8.56 o
  -4   5   6      252.14      226.77     13.60 o
  -3   5   6      146.14      128.26      5.71 o
  -2   5   6      388.70      399.19     11.48 o
  -1   5   6      238.08      210.01      9.87 o
   0   5   6     2252.30     2276.11     25.63 o
   1   5   6     2110.16     2122.19     19.93 o
   2   5   6      190.55      166.42      5.00 o
   3   5   6      539.90      621.27      9.37 o
   4   5   6      325.53      328.03      7.24 o
   5   5   6      423.73      413.46     14.50 o
   6   5   6     1043.84     1066.34     18.78 o
   7   5   6        3.55        3.48      1.89 o
   8   5   6      404.18      396.67      9.94 o
   9   5   6      225.83      221.15      6.05 o
  10   5   6     1367.45     1331.77     24.15 o
  11   5   6      142.38      126.24     12.39 o
  12   5   6     1153.01     1168.09     37.30 o
  13   5   6      279.92      288.42     25.91 o
  14   5   6      519.79      577.45     46.16 o
  15   5   6        7.94       32.55     15.94 o
 -10   6   6       59.51       65.83     19.46 o
  -9   6   6     2105.52     2234.86     51.94 o
  -8   6   6        2.55       -1.45      6.12 o
  -7   6   6       18.39        9.55      6.17 o
  -6   6   6      197.69      201.66     13.99 o
  -5   6   6       20.81       13.79      5.23 o
  -4   6   6       61.95       50.63      7.00 o
  -3   6   6        2.96        2.35      2.50 o
  -2   6   6      331.03      330.71     11.09 o
  -1   6   6       37.72       24.79      3.74 o
   0   6   6      528.89      524.43     11.40 o
   1   6   6     1968.48     2005.15     21.79 o
   2   6   6     1233.53     1177.59     15.50 o
   3   6   6     2702.07     2805.20     23.36 o
   4   6   6     1730.60     1944.23     19.64 o
   5   6   6     7274.00     7289.08     46.41 o
   6   6   6     2771.88     2763.03     36.17 o
   7   6   6       40.92       43.89      2.41 o
   8   6   6      249.80      232.35      6.04 o
   9   6   6       24.43       24.32      3.29 o
  10   6   6      314.29      310.38     10.90 o
  11   6   6      214.10      199.30     15.17 o
  12   6   6      331.85      290.86     18.94 o
  13   6   6      108.15      103.36     16.16 o
  14   6   6      413.30      406.01     41.32 o
  15   6   6      188.35      211.90     36.51 o
  -9   7   6        1.97       -6.68      6.68 o
  -8   7   6      160.28      159.26     14.52 o
  -7   7   6      807.61      845.97     30.24 o
  -6   7   6      422.25      391.98     23.90 o
  -5   7   6       32.91       37.77      7.19 o
  -4   7   6       28.43       24.13      6.16 o
  -3   7   6        4.33        0.95      5.84 o
  -2   7   6      301.38      286.25     11.99 o
  -1   7   6      114.44      126.52      7.43 o
   0   7   6      816.77      817.62     18.65 o
   1   7   6      395.01      374.78     10.98 o
   2   7   6       64.80       66.38      5.08 o
   3   7   6     2575.87     2667.66     23.40 o
   4   7   6      354.04      388.96     10.93 o
   5   7   6     3486.76     3270.47     29.86 o
   6   7   6        4.30        5.60      1.69 o
   7   7   6      456.25      480.52      8.39 o
   8   7   6      978.48      915.36     12.30 o
   9   7   6     1938.42     1939.68     22.20 o
  10   7   6        6.80        1.43      1.92 o
  11   7   6      342.12      340.48     17.26 o
  12   7   6      570.48      560.53     26.05 o
  13   7   6      411.33      424.13     41.04 o
  14   7   6      380.32      391.89     31.24 o
  15   7   6      396.17      406.69     47.98 o
  -9   8   6      676.28      712.81     51.16 o
  -8   8   6      285.55      310.71     20.39 o
  -7   8   6        1.49        6.46      6.98 o
  -6   8   6      320.05      312.58     18.43 o
  -5   8   6      601.06      589.78     23.76 o
  -4   8   6      592.05      592.59     22.75 o
  -3   8   6      122.46      120.74     10.31 o
  -2   8   6       60.16       38.19      7.13 o
  -1   8   6     2358.45     2364.71     38.93 o
   0   8   6      640.25      642.07     17.33 o
   1   8   6     1988.06     2005.51     26.53 o
   2   8   6     1785.10     1736.12     26.24 o
   3   8   6      624.54      600.14     16.39 o
   4   8   6     6936.15     6982.63     53.06 o
   5   8   6     3125.83     3049.53     28.82 o
   6   8   6       69.68       58.78      4.34 o
   7   8   6        2.18        5.76      2.51 o
   8   8   6     2117.22     2071.28     22.47 o
   9   8   6     1304.95     1329.49     19.58 o
  10   8   6      139.07      141.95      7.17 o
  11   8   6      376.65      379.74     18.19 o
  12   8   6      400.28      410.12     26.85 o
  13   8   6        7.49       -9.15     20.87 o
  14   8   6       27.73       35.16     12.02 o
  15   8   6      256.25      288.25     40.08 o
  -8   9   6       16.84       22.51      8.56 o
  -7   9   6       28.57       19.42      7.10 o
  -6   9   6      246.98      240.95     16.93 o
  -5   9   6     1341.48     1396.85     37.66 o
  -4   9   6      512.90      522.56     22.21 o
  -3   9   6       74.50       70.85      8.51 o
  -2   9   6        9.80       10.41      6.00 o
  -1   9   6      556.43      567.08     17.94 o
   0   9   6     1096.72     1093.66     30.41 o
   1   9   6      417.92      405.82     12.26 o
   2   9   6     1496.19     1462.07     22.56 o
   3   9   6     1313.78     1322.23     21.97 o
   4   9   6     3512.30     3571.10     34.87 o
   5   9   6     2386.09     2456.81     27.81 o
   6   9   6     1750.55     1748.74     22.96 o
   7   9   6      644.32      644.49     14.38 o
   8   9   6     2043.82     2120.77     35.41 o
   9   9   6      739.85      765.24     17.72 o
  10   9   6      208.41      193.77     10.30 o
  11   9   6      258.69      266.72     12.21 o
  12   9   6     1564.80     1656.35     39.47 o
  13   9   6       88.77       97.53     12.33 o
  14   9   6        1.89       14.53     25.50 o
  15   9   6      666.22      782.04     63.17 o
  -8  10   6      111.06       86.15     23.38 o
  -7  10   6       66.09       76.61     10.60 o
  -6  10   6      417.21      393.58     21.92 o
  -5  10   6     1478.07     1525.80     40.59 o
  -4  10   6     1060.79     1105.04     33.15 o
  -3  10   6       28.76       30.11      7.62 o
  -2  10   6       20.18       24.49      6.35 o
  -1  10   6     1127.57     1190.01     26.71 o
   0  10   6     1080.67     1141.98     25.04 o
   1  10   6        0.52       -0.74      2.52 o
   2  10   6       93.28       94.35      5.78 o
   3  10   6      932.02      942.26     12.74 o
   4  10   6      514.39      465.73     11.13 o
   5  10   6     1770.13     1784.58     25.04 o
   6  10   6     1024.33      993.95     26.05 o
   7  10   6     1502.98     1568.11     46.96 o
   8  10   6       74.32       76.87      6.80 o
   9  10   6      518.58      484.15     17.09 o
  10  10   6      103.01       90.37      8.41 o
  11  10   6        7.23        1.83      5.13 o
  12  10   6        9.87       14.46      5.49 o
  13  10   6        6.81       -7.32      9.86 o
  14  10   6      112.63      116.97     17.32 o
  -7  11   6       82.54       86.87     31.28 o
  -6  11   6      670.90      666.14     29.06 o
  -5  11   6       29.59       18.00      6.90 o
  -4  11   6        7.33       11.88      6.88 o
  -3  11   6       31.96       39.64      7.77 o
  -2  11   6      867.27      869.05     28.12 o
  -1  11   6       53.60       51.13      7.03 o
   0  11   6      856.14      884.67     30.33 o
   1  11   6       31.00       34.07      5.41 o
   2  11   6      300.47      302.43     13.23 o
   3  11   6     1175.91     1167.98     30.28 o
   4  11   6       91.07       69.75     10.55 o
   5  11   6       84.55       80.04     13.09 o
   6  11   6     2345.40     2396.01     56.44 o
   7  11   6      320.48      322.65     15.20 o
   8  11   6     1194.91     1249.12     27.63 o
   9  11   6       67.23       72.57      8.10 o
  10  11   6      706.92      748.03     24.64 o
  11  11   6        4.51       -0.80      4.13 o
  12  11   6       78.21       62.70     14.14 o
  13  11   6       92.27       84.40     16.04 o
  14  11   6      549.59      545.00     37.59 o
  -6  12   6       17.74       24.13     14.39 o
  -5  12   6      250.03      230.79     24.28 o
  -4  12   6      497.44      566.16     30.71 o
  -3  12   6      124.42      113.84     11.78 o
  -2  12   6      246.40      221.19     15.17 o
  -1  12   6        9.71        9.88      4.71 o
   0  12   6     1323.71     1343.50     29.00 o
   1  12   6       36.20       30.28      5.52 o
   2  12   6      111.25      108.37      8.38 o
   3  12   6      394.67      420.97     15.03 o
   4  12   6       47.84       26.51      8.21 o
   5  12   6      379.72      353.91     28.00 o
   6  12   6      569.03      558.97     29.01 o
   7  12   6       67.37       62.45     10.28 o
   8  12   6        3.44       -0.49      7.05 o
   9  12   6      137.13      143.97     15.08 o
  10  12   6      679.52      710.00     32.80 o
  11  12   6       11.93        5.25     11.60 o
  12  12   6      458.09      530.32     35.45 o
  13  12   6       24.80       21.12      9.16 o
  14  12   6      168.11      139.39     20.29 o
  -5  13   6        4.44       25.57     15.48 o
  -4  13   6       94.37       62.64     12.42 o
  -3  13   6      171.08      157.38     16.92 o
  -2  13   6      109.36      112.48     14.33 o
  -1  13   6      299.09      292.74     18.28 o
   0  13   6        3.18        2.20      5.63 o
   1  13   6      323.41      321.79     20.04 o
   2  13   6      401.69      376.44     28.96 o
   3  13   6     1718.67     1699.83     47.30 o
   4  13   6     1343.69     1270.38     46.69 o
   5  13   6      176.14      157.18     17.06 o
   6  13   6      311.30      284.54     22.17 o
   7  13   6      316.69      345.94     24.20 o
   8  13   6       53.91       55.48     10.97 o
   9  13   6       88.75       88.40     12.85 o
  10  13   6        6.86        7.99      6.33 o
  11  13   6       20.52       21.38     11.27 o
  12  13   6      362.95      414.76     32.00 o
  13  13   6       42.95       11.29     19.25 o
  -4  14   6      142.73      125.17     29.64 o
  -3  14   6      309.84      284.16     23.43 o
  -2  14   6      387.46      351.25     29.46 o
  -1  14   6      539.72      568.35     26.02 o
   0  14   6      103.25       81.63     10.22 o
   1  14   6      175.54      176.15     16.03 o
   2  14   6       60.89       39.25      9.97 o
   3  14   6      472.48      468.49     30.72 o
   4  14   6       82.57       74.95     13.53 o
   5  14   6      251.87      282.04     23.52 o
   6  14   6      285.41      292.70     27.29 o
   7  14   6      413.66      401.71     27.40 o
   8  14   6       38.25       30.48      9.31 o
   9  14   6       45.20       41.24     10.18 o
  10  14   6      158.46      184.61     19.02 o
  11  14   6       97.63      106.54     14.80 o
  12  14   6      369.50      411.17     46.03 o
  13  14   6      140.13      123.34     19.24 o
  -3  15   6       37.36       19.94     16.81 o
  -2  15   6      394.86      426.47     28.58 o
  -1  15   6      217.39      207.88     16.95 o
   0  15   6      690.94      651.33     28.25 o
   1  15   6       51.43       41.88      9.01 o
   2  15   6      377.76      348.80     28.10 o
   3  15   6     1032.68     1038.15     47.54 o
   4  15   6      168.51      166.78     19.51 o
   5  15   6      910.94      932.80     76.89 o
   6  15   6      317.16      298.79     25.14 o
   7  15   6      363.81      395.95     41.79 o
   8  15   6      743.53      717.73     47.89 o
   9  15   6       19.22       20.87      8.83 o
  10  15   6      891.55      904.90     53.23 o
  11  15   6        7.29        0.56     18.45 o
  12  15   6        1.53        0.00     11.34 o
  -1  16   6       21.35       13.63      8.99 o
   0  16   6      461.37      388.28     22.88 o
   1  16   6      498.09      535.74     34.26 o
   2  16   6        2.69        8.20      8.35 o
   3  16   6      763.05      715.73     41.68 o
   4  16   6      217.16      246.32     24.83 o
   5  16   6        0.58       -5.31     12.26 o
   6  16   6      194.55      183.16     21.16 o
   7  16   6      120.16      123.97     17.74 o
   8  16   6      916.28      920.40     57.01 o
   9  16   6      136.15      124.86     17.35 o
  10  16   6      671.08      707.87     77.34 o
  11  16   6      337.61      328.52     27.02 o
   1  17   6       75.33       43.78     21.41 o
   2  17   6       10.27       11.13     16.76 o
   3  17   6      498.63      459.28     35.04 o
   4  17   6      336.31      351.43     30.80 o
   5  17   6      212.16      196.46     22.83 o
   6  17   6       22.67       23.15     10.31 o
   7  17   6      209.99      165.73     21.45 o
   8  17   6        4.37       12.48      8.50 o
   9  17   6        6.99        1.08      9.45 o
  10  17   6       61.23       68.56     21.42 o
  11  17   6       86.51      102.06     20.36 o
   5  18   6        2.57       -0.67      9.90 o
   6  18   6      480.69      494.68     48.34 o
   7  18   6      158.23      171.66     27.92 o
   8  18   6        3.80      -10.83     10.83 o
   9  18   6        2.08       -0.53     10.11 o
  10  18   6      153.04      162.86     27.57 o
  -4 -16   7       57.86      108.24     27.83 o
  -3 -16   7      272.15      317.60     28.77 o
  -2 -16   7        0.44      -11.07     11.07 o
  -1 -16   7       16.09        3.02      9.13 o
   0 -16   7      356.26      297.41     40.98 o
   1 -16   7      216.76      222.65     35.26 o
  -7 -15   7        0.57       17.17     16.24 o
  -6 -15   7       20.04       20.80     10.42 o
  -5 -15   7      173.79      171.57     21.48 o
  -4 -15   7      241.52      257.58     25.44 o
  -3 -15   7       47.35       17.21     19.70 o
  -2 -15   7       90.73       99.37     23.25 o
  -1 -15   7       41.30       46.03     12.31 o
   0 -15   7       98.81       97.59     16.24 o
   1 -15   7       29.00       31.52      8.19 o
   2 -15   7        7.07       10.18      7.60 o
   3 -15   7      260.30      306.30     42.48 o
  -9 -14   7      287.84      379.72     46.39 o
  -8 -14   7      153.99      186.56     22.04 o
  -7 -14   7        5.20       -8.79      9.23 o
  -6 -14   7       26.09       34.11     14.49 o
  -5 -14   7      576.90      647.98     38.54 o
  -4 -14   7        2.69       -6.35      7.77 o
  -3 -14   7      221.58      246.46     36.88 o
  -2 -14   7      178.32      166.55     20.12 o
  -1 -14   7        5.44       -2.88      5.87 o
   0 -14   7        1.95        9.17      6.22 o
   1 -14   7       44.02       28.72      8.26 o
   2 -14   7      305.16      299.98     23.43 o
   3 -14   7        3.41       -7.34     14.07 o
 -10 -13   7      135.63      162.31     29.26 o
  -9 -13   7       14.81        6.48     31.92 o
  -8 -13   7       73.24       51.52     12.96 o
  -7 -13   7       58.92       48.04     11.91 o
  -6 -13   7       92.54       59.74     13.74 o
  -5 -13   7      247.58      222.17     22.34 o
  -4 -13   7        6.97       -3.44      7.27 o
  -3 -13   7      514.79      453.69     30.65 o
  -2 -13   7     1340.09     1378.67     62.96 o
  -1 -13   7      567.73      572.84     27.03 o
   0 -13   7       30.14       16.44      6.40 o
   1 -13   7        3.31        0.26      7.51 o
   2 -13   7       11.36       -6.66      6.66 o
   3 -13   7      155.74      159.59     15.46 o
   4 -13   7       18.14       23.56      7.92 o
 -11 -12   7        0.25      -14.20     14.20 o
 -10 -12   7      253.32      293.36     21.83 o
  -9 -12   7       28.63       34.10     11.11 o
  -8 -12   7      750.90      738.29     39.99 o
  -7 -12   7        4.52      -14.31     16.29 o
  -6 -12   7       84.94       88.13     14.94 o
  -5 -12   7      291.74      258.15     23.47 o
  -4 -12   7       10.90        6.75      7.89 o
  -3 -12   7      421.51      407.17     16.97 o
  -2 -12   7        4.07       -4.42      4.42 o
  -1 -12   7      225.78      235.91     13.45 o
   0 -12   7      360.24      391.61     17.57 o
   1 -12   7       58.55       51.12      6.58 o
   2 -12   7      308.46      305.34     16.62 o
   3 -12   7      163.97      175.16     13.29 o
   4 -12   7       93.70      114.62     17.42 o
   5 -12   7        1.29        5.76      9.53 o
 -11 -11   7       31.09       21.11     14.11 o
 -10 -11   7       11.98        2.78     10.83 o
  -9 -11   7        4.35        3.68      8.11 o
  -8 -11   7      492.66      550.30     33.81 o
  -7 -11   7      563.95      484.67     30.74 o
  -6 -11   7      145.49      128.06     16.78 o
  -5 -11   7     1404.40     1355.76     49.54 o
  -4 -11   7      356.27      353.61     26.78 o
  -3 -11   7      280.97      251.01     16.08 o
  -2 -11   7      642.08      659.32     20.79 o
  -1 -11   7      927.60      972.45     25.60 o
   0 -11   7     1365.51     1420.14     36.59 o
   1 -11   7      421.46      424.37     16.62 o
   2 -11   7       38.75       19.63      7.20 o
   3 -11   7      247.32      279.89     15.80 o
   4 -11   7      847.34      868.89     27.90 o
   5 -11   7        2.59       -5.17      5.17 o
   6 -11   7      458.66      445.16     33.36 o
   7 -11   7       64.95       99.00     22.73 o
   8 -11   7      168.98      156.61     27.30 o
 -11 -10   7       82.60       78.60      9.86 o
 -10 -10   7      517.03      487.14     22.85 o
  -9 -10   7      686.43      708.12     23.84 o
  -8 -10   7      548.02      501.41     21.61 o
  -7 -10   7      296.72      300.13     16.10 o
  -6 -10   7       10.96        3.69      4.59 o
  -5 -10   7     1335.44     1380.25     31.22 o
  -4 -10   7      338.13      341.78     14.40 o
  -3 -10   7       39.29       43.51      5.09 o
  -2 -10   7      747.59      731.83     25.69 o
  -1 -10   7     1061.38     1073.75     25.85 o
   0 -10   7       15.24        7.81      4.09 o
   1 -10   7       52.28       37.52      6.04 o
   2 -10   7      138.91      129.02     10.36 o
   3 -10   7      820.35      774.13     24.61 o
   4 -10   7      298.28      298.94     15.97 o
   5 -10   7      143.72      145.71     11.76 o
   6 -10   7        6.57        2.71      7.17 o
   7 -10   7      933.94     1022.17     51.07 o
   8 -10   7       20.88       21.45     13.27 o
   9 -10   7       25.54       48.11     17.82 o
 -12  -9   7        0.43       -1.79      7.17 o
 -11  -9   7        4.72       -4.65      4.65 o
 -10  -9   7      429.07      491.37     20.29 o
  -9  -9   7      457.34      448.73     18.90 o
  -8  -9   7      287.92      302.15     15.58 o
  -7  -9   7      222.72      198.25     13.22 o
  -6  -9   7      226.43      238.65     11.12 o
  -5  -9   7      654.09      668.79     17.51 o
  -4  -9   7      501.11      523.23     15.06 o
  -3  -9   7     1121.27     1099.01     22.91 o
  -2  -9   7     1727.61     1701.52     27.69 o
  -1  -9   7     1219.35     1254.55     26.66 o
   0  -9   7      468.40      440.26     19.39 o
   1  -9   7      545.53      576.07     19.47 o
   2  -9   7      834.39      865.31     24.20 o
   3  -9   7      119.59      116.68      9.65 o
   4  -9   7      304.71      309.45     15.52 o
   5  -9   7        3.34        2.44      3.83 o
   6  -9   7        0.95        1.28      7.37 o
   7  -9   7      496.22      514.80     37.87 o
   8  -9   7      107.90       97.09     17.35 o
   9  -9   7       41.96       26.99     15.89 o
 -12  -8   7        7.98       20.63      9.28 o
 -11  -8   7        1.64       -1.38      5.55 o
 -10  -8   7        2.56        1.29      5.12 o
  -9  -8   7        3.05        0.32      4.92 o
  -8  -8   7     1112.37     1179.00     28.79 o
  -7  -8   7      178.47      185.18     10.05 o
  -6  -8   7       80.75       74.53      8.43 o
  -5  -8   7        2.61        0.56      3.37 o
  -4  -8   7       13.57        5.68      2.51 o
  -3  -8   7      235.74      215.04      9.28 o
  -2  -8   7      804.44      739.98     18.15 o
  -1  -8   7      499.51      513.25     15.12 o
   0  -8   7      669.02      650.22     17.07 o
   1  -8   7      850.65      893.27     23.07 o
   2  -8   7     2043.42     2145.71     36.27 o
   3  -8   7      476.84      426.97     17.97 o
   4  -8   7      305.86      279.01     14.75 o
   5  -8   7      514.40      531.35     19.61 o
   6  -8   7      167.20      167.09     11.56 o
   7  -8   7      202.21      162.65     14.96 o
   8  -8   7        7.01       19.78     11.14 o
   9  -8   7       42.63       52.46     19.23 o
  10  -8   7      739.23      843.95     67.94 o
 -12  -7   7      123.48       98.36     17.56 o
 -11  -7   7      222.71      230.97     19.76 o
 -10  -7   7      664.55      735.06     26.96 o
  -9  -7   7       64.34       55.96      9.02 o
  -8  -7   7      225.94      254.46     15.33 o
  -7  -7   7      929.54      933.15     21.46 o
  -6  -7   7       38.83       47.31      5.57 o
  -5  -7   7     1416.20     1491.35     31.59 o
  -4  -7   7       75.89       68.01      4.67 o
  -3  -7   7      539.35      535.21     12.17 o
  -2  -7   7      189.92      174.93      7.27 o
  -1  -7   7      221.76      221.75      8.91 o
   0  -7   7      719.08      694.71     18.99 o
   1  -7   7       39.54       34.07      5.23 o
   2  -7   7      745.45      771.84     20.80 o
   3  -7   7      233.88      296.94     13.43 o
   4  -7   7      122.42      131.89      9.51 o
   5  -7   7      984.86     1010.06     25.66 o
   6  -7   7       25.49       30.27      5.72 o
   7  -7   7      106.21       99.24     12.68 o
   8  -7   7        8.77        5.43      7.99 o
   9  -7   7       68.54       59.04     14.25 o
  10  -7   7        4.60        8.92      9.28 o
 -12  -6   7       51.11       56.07     14.74 o
 -11  -6   7       10.18       -7.39      7.39 o
 -10  -6   7       26.56       18.64      5.81 o
  -9  -6   7       67.90       66.59      9.01 o
  -8  -6   7       15.53       11.64      5.35 o
  -7  -6   7      166.03      172.33      9.21 o
  -6  -6   7      114.51      112.16      9.35 o
  -5  -6   7     2317.70     2185.87     26.29 o
  -4  -6   7      375.33      379.55     13.41 o
  -3  -6   7      179.72      168.26      6.35 o
  -2  -6   7     1969.45     1989.75     21.56 o
  -1  -6   7      797.15      795.26     14.16 o
   0  -6   7      411.81      445.61     11.10 o
   1  -6   7      101.38       92.35      7.35 o
   2  -6   7     2784.20     2965.90     38.45 o
   3  -6   7     1644.32     1644.67     29.41 o
   4  -6   7      499.49      520.33     17.01 o
   5  -6   7      563.40      553.48     18.05 o
   6  -6   7       33.38       37.83      6.10 o
   7  -6   7     1174.47     1209.37     37.62 o
   8  -6   7        0.88        1.83      4.46 o
   9  -6   7      339.30      320.78     21.20 o
  10  -6   7      410.93      387.63     35.17 o
  11  -6   7      427.74      430.73     53.08 o
 -13  -5   7        3.39      -14.37     14.37 o
 -12  -5   7       78.73       90.75     13.38 o
 -11  -5   7       12.45        9.26      6.96 o
 -10  -5   7     1198.45     1239.12     42.36 o
  -9  -5   7      143.72      162.94     12.25 o
  -8  -5   7       27.21       18.54      5.29 o
  -7  -5   7      427.53      408.44     13.68 o
  -6  -5   7      287.74      296.50      9.18 o
  -5  -5   7      576.92      581.11     10.53 o
  -4  -5   7     1704.03     1676.19     22.14 o
  -3  -5   7       31.12       34.34      4.22 o
  -2  -5   7     2867.81     2836.73     32.59 o
  -1  -5   7      161.79      182.64      6.29 o
   0  -5   7      168.58      187.13      7.05 o
   1  -5   7      642.49      599.80     16.01 o
   2  -5   7     1174.12     1176.15     23.15 o
   3  -5   7        8.13        4.25      3.12 o
   4  -5   7      246.40      270.09     11.56 o
   5  -5   7       29.18       23.86      3.65 o
   6  -5   7      906.55      980.08     22.80 o
   7  -5   7      929.92      926.05     26.06 o
   8  -5   7      411.25      411.39     18.19 o
   9  -5   7       68.77       79.88     18.80 o
  10  -5   7      157.16      171.34     15.82 o
  11  -5   7       96.00      104.30     14.63 o
 -13  -4   7      229.62      234.39     32.95 o
 -12  -4   7      109.08       97.33     13.35 o
 -11  -4   7       70.22       65.77     11.49 o
 -10  -4   7      114.53      116.89     14.36 o
  -9  -4   7       21.55       13.50      4.19 o
  -8  -4   7      115.86      112.77     10.19 o
  -7  -4   7     1925.90     1960.60     29.28 o
  -6  -4   7      127.18      130.37      5.52 o
  -5  -4   7      188.40      165.20      5.00 o
  -4  -4   7      311.16      272.89      7.66 o
  -3  -4   7      624.68      601.12     14.07 o
  -2  -4   7     1237.32     1174.66     18.61 o
  -1  -4   7     2743.01     2637.61     29.60 o
   0  -4   7      993.19     1003.73     15.12 o
   1  -4   7      133.11       96.08      4.97 o
   2  -4   7     3704.93     3741.75     33.31 o
   3  -4   7     1588.56     1637.05     22.42 o
   4  -4   7     3433.91     3441.25     52.19 o
   5  -4   7       83.04       95.87      5.49 o
   6  -4   7       46.88       51.63      5.27 o
   7  -4   7     1979.52     2134.93     58.19 o
   8  -4   7      952.93      902.12     25.62 o
   9  -4   7       18.17        8.12      4.45 o
  10  -4   7       24.81       21.38      6.07 o
  11  -4   7       97.35       83.82     13.08 o
  12  -4   7      206.31      230.79     36.41 o
 -12  -3   7       68.31       53.41     18.39 o
 -11  -3   7      414.36      432.76     26.57 o
 -10  -3   7      745.02      703.86     32.22 o
  -9  -3   7      513.66      508.08     26.47 o
  -8  -3   7      396.77      382.46     17.89 o
  -7  -3   7      816.18      806.61     19.76 o
  -6  -3   7     1363.83     1342.25     23.77 o
  -5  -3   7     5573.10     5554.06     61.79 o
  -4  -3   7      529.60      490.69     10.54 o
  -3  -3   7      205.62      203.63     13.31 o
  -2  -3   7       44.09       56.23      7.08 o
  -1  -3   7     1242.25     1211.21     19.06 o
   0  -3   7       24.99       20.82      1.89 o
   1  -3   7      104.44      107.99      4.32 o
   2  -3   7      788.41      693.41      9.86 o
   3  -3   7     1808.29     1894.29     21.33 o
   4  -3   7       33.50       27.01      3.16 o
   5  -3   7     2588.99     2574.50     37.45 o
   6  -3   7      156.01      162.62      7.82 o
   7  -3   7     1000.21      999.02     24.65 o
   8  -3   7      143.69      145.46     10.21 o
   9  -3   7      431.86      449.44     16.74 o
  10  -3   7     1286.51     1279.74     33.12 o
  11  -3   7     1406.38     1404.72     46.64 o
  12  -3   7       58.99       36.18     13.08 o
 -12  -2   7       81.66       87.64     21.35 o
 -11  -2   7       67.69       65.40     11.99 o
 -10  -2   7      505.37      522.41     28.05 o
  -9  -2   7       52.41       55.45     10.37 o
  -8  -2   7      331.89      312.56     12.58 o
  -7  -2   7      791.91      787.75     18.81 o
  -6  -2   7      181.40      183.20      8.71 o
  -5  -2   7     1306.30     1287.84     14.38 o
  -4  -2   7     1790.95     1745.26     19.85 o
  -3  -2   7     3810.32     3787.56     37.11 o
  -2  -2   7     3670.93     3586.81     35.77 o
  -1  -2   7      163.08      114.51      8.93 o
   0  -2   7      736.54      691.03     11.21 o
   1  -2   7       24.02       20.93      2.01 o
   2  -2   7     5138.30     4911.82     38.27 o
   3  -2   7     2341.58     2379.73     24.85 o
   4  -2   7       23.36       24.79      2.62 o
   5  -2   7     1362.39     1303.30     28.42 o
   6  -2   7      131.20      120.59      8.00 o
   7  -2   7      257.14      237.50     11.65 o
   8  -2   7      787.13      759.33     19.65 o
   9  -2   7       56.11       41.87      5.27 o
  10  -2   7        5.97        1.64      3.79 o
  11  -2   7        2.65       -6.67      6.67 o
  12  -2   7      170.38      179.54     18.96 o
  13  -2   7        1.91       -5.05      9.62 o
 -12  -1   7      121.37      198.13     30.35 o
 -11  -1   7        3.42        6.40      7.15 o
 -10  -1   7     2150.07     2329.29     62.77 o
  -9  -1   7      258.24      261.71     19.39 o
  -8  -1   7      112.81      110.88     12.99 o
  -7  -1   7      188.67      184.83     11.09 o
  -6  -1   7        3.65        3.82      2.96 o
  -5  -1   7      102.39       92.78      6.47 o
  -4  -1   7        1.63        2.01      1.20 o
  -3  -1   7      753.16      681.42     17.44 o
  -2  -1   7       66.74       52.43      4.68 o
  -1  -1   7     1205.99     1276.77     23.42 o
   0  -1   7     1464.47     1299.51     15.99 o
   1  -1   7      519.92      463.82      8.48 o
   2  -1   7     2787.31     2862.49     21.30 o
   3  -1   7     2645.27     2625.61     21.78 o
   4  -1   7        0.15        1.89      1.40 o
   5  -1   7     2643.62     2616.51     41.06 o
   6  -1   7     6733.11     6671.23     49.51 o
   7  -1   7      440.23      453.50     11.83 o
   8  -1   7     2400.71     2383.72     33.13 o
   9  -1   7      652.92      666.56     21.80 o
  10  -1   7     1037.87     1059.43     24.48 o
  11  -1   7      793.68      825.93     46.15 o
  12  -1   7       61.40       65.21     11.44 o
  13  -1   7        2.25       -4.08     10.69 o
 -12   0   7      199.00      261.70     34.41 o
 -11   0   7       30.60       28.46     13.46 o
 -10   0   7       73.52       65.95     11.76 o
  -9   0   7       27.43       13.64      7.13 o
  -8   0   7       89.41      101.31      9.60 o
  -7   0   7     6209.41     6248.71     51.17 o
  -6   0   7        9.21       15.56      3.45 o
  -5   0   7       59.10       54.55      4.34 o
  -4   0   7      332.83      319.04      7.61 o
  -3   0   7     3343.51     3527.00     34.49 o
  -2   0   7     1921.04     2021.06     40.92 o
  -1   0   7      317.53      269.56      6.94 o
   0   0   7     1299.57     1403.79     13.38 o
   1   0   7      403.10      315.78      6.12 o
   2   0   7      420.41      418.31      8.88 o
   3   0   7      625.57      616.34     11.05 o
   4   0   7     3384.64     3520.69     19.08 o
   5   0   7      234.15      229.19     12.34 o
   6   0   7       70.39       74.78      5.83 o
   7   0   7      275.66      296.50     10.07 o
   8   0   7      185.76      195.99      9.58 o
   9   0   7      978.70      978.11     23.73 o
  10   0   7       14.97       15.94      5.87 o
  11   0   7       80.80       75.40      8.86 o
  12   0   7       52.04       69.89     11.34 o
  13   0   7        8.29       17.65     10.27 o
 -12   1   7      144.05      129.49     25.60 o
 -11   1   7        1.74       -5.31      6.70 o
 -10   1   7       13.69       -2.71      8.96 o
  -9   1   7        0.36       -6.18      6.35 o
  -8   1   7      113.56      114.87     10.71 o
  -7   1   7       54.70       56.70      9.48 o
  -6   1   7      201.64      188.13      8.89 o
  -5   1   7       10.60        3.94      2.80 o
  -4   1   7     3007.84     2967.34     26.49 o
  -3   1   7      381.17      386.16      9.06 o
  -2   1   7     1132.09     1126.49     19.76 o
  -1   1   7     1553.86     1691.38     20.82 o
   0   1   7      698.74      625.03      8.59 o
   1   1   7     1554.23     1491.81     22.52 o
   2   1   7     2559.15     2571.43     19.16 o
   3   1   7        3.24        2.30      1.46 o
   4   1   7       12.31        9.96      1.22 o
   5   1   7      705.66      647.40     16.73 o
   6   1   7      451.80      447.32     11.42 o
   7   1   7     3162.71     3080.69     33.68 o
   8   1   7       11.52        6.54      2.66 o
   9   1   7      378.76      390.60     14.61 o
  10   1   7      462.80      465.73     16.62 o
  11   1   7      705.82      741.50     30.71 o
  12   1   7        5.04       -3.34      8.39 o
  13   1   7       11.45       -3.41     19.41 o
  14   1   7        1.75      -16.92     16.92 o
 -11   2   7       76.86       53.63     18.69 o
 -10   2   7      742.58      771.12     35.58 o
  -9   2   7       19.49       23.39      8.32 o
  -8   2   7        7.46        8.38      4.86 o
  -7   2   7      192.98      214.45     13.60 o
  -6   2   7     3586.49     3521.97     66.67 o
  -5   2   7      619.08      550.68     13.69 o
  -4   2   7      934.39      867.87     18.67 o
  -3   2   7     1394.72     1348.88     15.14 o
  -2   2   7     1086.09     1070.48     14.60 o
  -1   2   7      543.71      511.49      9.77 o
   0   2   7      144.74      118.12      4.69 o
   1   2   7      442.75      446.82      8.43 o
   2   2   7     3081.18     2983.20     25.32 o
   3   2   7        7.90        8.18      1.38 o
   4   2   7      259.48      310.65      7.09 o
   5   2   7      439.25      413.55     10.90 o
   6   2   7       62.63       69.13      7.50 o
   7   2   7      507.60      561.91     20.87 o
   8   2   7      107.38       97.18      7.40 o
   9   2   7        4.82        6.07      3.02 o
  10   2   7      451.83      463.51     15.49 o
  11   2   7       69.92       74.05     18.35 o
  12   2   7     1056.77     1074.30     38.15 o
  13   2   7       87.58       60.06     13.83 o
  14   2   7      199.12      235.05     26.35 o
 -11   3   7       10.07       20.73     15.32 o
 -10   3   7      319.74      344.06     24.53 o
  -9   3   7      101.91       93.10     13.40 o
  -8   3   7        3.35       -5.12      6.19 o
  -7   3   7       79.77       87.35      9.37 o
  -6   3   7       39.52       27.05      5.97 o
  -5   3   7       37.85       29.70      3.09 o
  -4   3   7       91.86       90.54      4.90 o
  -3   3   7     1984.24     1968.88     21.66 o
  -2   3   7      957.38      932.19     14.43 o
  -1   3   7        2.57        7.58      2.13 o
   0   3   7     2266.02     2185.91     19.61 o
   1   3   7      335.70      281.81      7.24 o
   2   3   7     6910.22     7160.96     34.71 o
   3   3   7        1.58        5.23      1.37 o
   4   3   7      490.71      516.29     10.44 o
   5   3   7     9713.86     9738.90    108.79 o
   6   3   7     2307.90     2212.43     24.42 o
   7   3   7       19.29       22.89      4.64 o
   8   3   7      503.64      501.41     20.76 o
   9   3   7      184.14      179.89     13.40 o
  10   3   7     1236.23     1193.53     22.91 o
  11   3   7       65.36       65.18      9.66 o
  12   3   7      165.64      135.13     13.98 o
  13   3   7        5.58       -0.50     11.26 o
  14   3   7      253.23      258.23     27.38 o
 -11   4   7      156.03      128.61     26.47 o
 -10   4   7      451.49      478.08     29.28 o
  -9   4   7       49.12       56.67     10.66 o
  -8   4   7       30.15       26.03      6.97 o
  -7   4   7     1506.81     1537.02     37.51 o
  -6   4   7      154.16      152.43     11.80 o
  -5   4   7      404.06      359.20     16.57 o
  -4   4   7        2.15        2.66      2.09 o
  -3   4   7     1943.77     1983.19     24.60 o
  -2   4   7      101.27       92.09      5.61 o
  -1   4   7     1833.35     1832.30     32.82 o
   0   4   7     2117.05     2098.44     25.72 o
   1   4   7     1317.30     1270.67     16.06 o
   2   4   7      495.87      523.70      9.04 o
   3   4   7      924.21      927.76     11.17 o
   4   4   7     1090.49     1135.32     16.60 o
   5   4   7     2195.32     2246.09     33.61 o
   6   4   7      734.98      773.62     13.34 o
   7   4   7      346.58      376.08      8.80 o
   8   4   7     1618.46     1612.10     34.30 o
   9   4   7     3040.98     3083.22     53.05 o
  10   4   7      173.71      146.39     12.92 o
  11   4   7      102.08      100.62     11.32 o
  12   4   7      924.23      926.72     34.35 o
  13   4   7     1080.67     1146.82     40.04 o
  14   4   7      874.51      894.02     48.28 o
  15   4   7       36.91       46.13     19.52 o
 -10   5   7       12.42        7.55     11.89 o
  -9   5   7       95.82      104.27     19.23 o
  -8   5   7      260.99      261.79     17.34 o
  -7   5   7      404.00      417.89     23.38 o
  -6   5   7        0.64        1.24      4.57 o
  -5   5   7      204.33      203.64     13.24 o
  -4   5   7     1799.82     1887.43     26.15 o
  -3   5   7      325.03      330.56      9.56 o
  -2   5   7      359.88      369.97     17.53 o
  -1   5   7      137.29      120.32      7.25 o
   0   5   7    10649.47    10726.77     63.41 o
   1   5   7     7249.95     7440.38     47.86 o
   2   5   7     1454.83     1473.46     18.53 o
   3   5   7     1760.14     1811.65     17.97 o
   4   5   7     3168.42     3100.64     22.85 o
   5   5   7     5810.51     6110.99     35.41 o
   6   5   7      211.73      224.19      6.83 o
   7   5   7      110.29       95.76      5.40 o
   8   5   7      559.59      589.17     10.37 o
   9   5   7     1016.11     1115.07     28.00 o
  10   5   7      247.52      228.62     15.62 o
  11   5   7      254.84      244.02     17.46 o
  12   5   7      504.86      495.89     36.83 o
  13   5   7      303.83      280.19     19.98 o
  14   5   7        6.70        7.27      9.02 o
  15   5   7       31.50       12.01     13.32 o
 -10   6   7       10.95      -14.32     14.32 o
  -9   6   7     1103.84     1154.09     44.62 o
  -8   6   7      632.84      617.59     26.91 o
  -7   6   7      118.64      107.70     11.42 o
  -6   6   7      381.82      415.31     20.13 o
  -5   6   7      238.31      236.02     14.64 o
  -4   6   7      728.81      692.82     15.29 o
  -3   6   7        3.86       -0.28      2.21 o
  -2   6   7        1.99        3.34      2.72 o
  -1   6   7        9.18        6.38      2.64 o
   0   6   7       26.36       19.32      3.95 o
   1   6   7      372.12      380.63     14.28 o
   2   6   7     2288.38     2351.51     23.05 o
   3   6   7     1592.04     1480.79     17.06 o
   4   6   7     3534.65     3578.71     24.65 o
   5   6   7      612.75      578.81      9.49 o
   6   6   7       36.03       25.34      3.11 o
   7   6   7     1425.55     1368.92     21.35 o
   8   6   7     1981.98     1984.64     28.99 o
   9   6   7      729.07      722.23     15.47 o
  10   6   7       37.85       28.83      5.71 o
  11   6   7      133.16       83.98     10.56 o
  12   6   7     1099.24     1111.64     36.96 o
  13   6   7        2.34       -5.89      6.87 o
  14   6   7      326.56      386.26     31.67 o
  15   6   7        2.17      -10.59     14.96 o
  -9   7   7      381.73      410.63     34.60 o
  -8   7   7       27.62       22.07      7.37 o
  -7   7   7      152.63      161.39     14.20 o
  -6   7   7       17.20       13.47      6.51 o
  -5   7   7      625.11      659.28     24.81 o
  -4   7   7      241.65      240.22     14.61 o
  -3   7   7     2463.48     2434.22     64.92 o
  -2   7   7      222.27      232.24     11.64 o
  -1   7   7     1542.28     1561.09     31.24 o
   0   7   7     2372.09     2388.52     38.42 o
   1   7   7       31.02       38.65      4.43 o
   2   7   7      415.27      428.42     11.82 o
   3   7   7        2.74        0.74      1.99 o
   4   7   7      351.66      391.99      8.45 o
   5   7   7     3592.41     3590.75     29.61 o
   6   7   7      506.88      518.47     10.39 o
   7   7   7      198.99      204.51      8.08 o
   8   7   7      452.83      445.48     13.26 o
   9   7   7       73.17       74.88      6.65 o
  10   7   7        1.34        2.97      2.73 o
  11   7   7      146.38      144.35     11.57 o
  12   7   7        2.65        4.05      6.06 o
  13   7   7       36.14       26.07      7.80 o
  14   7   7       31.00       22.62      9.74 o
  15   7   7      369.31      436.85     49.16 o
  -9   8   7      226.33      247.00     36.51 o
  -8   8   7       44.69       16.63     18.16 o
  -7   8   7       20.52       11.49      7.49 o
  -6   8   7      171.15      172.70     14.47 o
  -5   8   7       20.09       18.30      6.17 o
  -4   8   7        7.09        5.84      5.29 o
  -3   8   7       46.54       44.04      8.37 o
  -2   8   7       20.58       18.24      5.62 o
  -1   8   7      789.23      784.79     23.26 o
   0   8   7     1066.26     1069.89     25.70 o
   1   8   7      687.69      750.30     18.36 o
   2   8   7      775.30      779.10     14.85 o
   3   8   7      277.92      258.63      9.94 o
   4   8   7      470.96      497.63     10.09 o
   5   8   7     3677.80     3683.26     32.39 o
   6   8   7        0.87        4.95      1.98 o
   7   8   7      398.94      385.76     11.41 o
   8   8   7      684.51      657.90     16.06 o
   9   8   7      851.80      853.14     19.54 o
  10   8   7       75.09       72.41      9.25 o
  11   8   7      187.57      187.10     13.20 o
  12   8   7      240.77      242.70     15.75 o
  13   8   7        3.02        4.00      4.52 o
  14   8   7      470.20      496.87     34.49 o
  15   8   7       12.36       -8.59     16.96 o
  -8   9   7      170.07      186.57     32.19 o
  -7   9   7        0.68       -6.52      6.52 o
  -6   9   7        1.95       10.26      6.45 o
  -5   9   7      511.23      567.64     25.60 o
  -4   9   7      931.73      971.52     35.31 o
  -3   9   7      241.27      235.38     16.88 o
  -2   9   7        3.19        1.98      4.57 o
  -1   9   7      159.89      125.47     10.19 o
   0   9   7     2568.43     2645.13     37.45 o
   1   9   7       17.08       11.21      3.91 o
   2   9   7       39.10       29.22      3.84 o
   3   9   7      227.07      246.81      8.74 o
   4   9   7      336.26      353.22     14.34 o
   5   9   7      179.70      171.27      7.49 o
   6   9   7       96.08       91.23      5.57 o
   7   9   7      857.10      812.27     15.73 o
   8   9   7      351.39      356.91     13.97 o
   9   9   7     2076.81     2147.70     34.69 o
  10   9   7        6.55        8.07      3.82 o
  11   9   7       30.68       29.57      6.09 o
  12   9   7      624.98      674.80     25.74 o
  13   9   7       15.06       -4.30     10.13 o
  14   9   7      133.94      145.54     19.06 o
  15   9   7      104.69      138.20     28.90 o
  -7  10   7       96.79       85.44     15.15 o
  -6  10   7      197.27      213.56     16.52 o
  -5  10   7     1015.94     1049.46     39.50 o
  -4  10   7      589.71      596.19     28.67 o
  -3  10   7      570.45      594.37     24.20 o
  -2  10   7      767.07      774.90     45.56 o
  -1  10   7      131.37      127.88     10.80 o
   0  10   7     2012.64     2044.57     34.29 o
   1  10   7        2.20        0.56      3.59 o
   2  10   7      175.37      190.64      8.66 o
   3  10   7     1787.76     1816.58     35.05 o
   4  10   7      532.37      594.15     12.29 o
   5  10   7      334.36      291.42     11.09 o
   6  10   7      220.56      210.74     16.82 o
   7  10   7      149.10      144.70      8.88 o
   8  10   7      641.72      663.79     19.31 o
   9  10   7     1193.96     1330.36     37.55 o
  10  10   7      264.77      275.80     12.36 o
  11  10   7       55.73       59.37      8.13 o
  12  10   7     1556.79     1701.40     47.57 o
  13  10   7       64.93       77.35     10.22 o
  14  10   7        9.36      -12.23     12.23 o
  -6  11   7        7.91       12.08     26.76 o
  -5  11   7      337.98      336.43     23.37 o
  -4  11   7       81.24       89.77     11.08 o
  -3  11   7     1863.67     1894.73     44.05 o
  -2  11   7      108.53      115.67     11.33 o
  -1  11   7     1470.50     1435.51     35.07 o
   0  11   7     1188.69     1195.61     27.35 o
   1  11   7        6.88        3.57      3.45 o
   2  11   7       51.90       57.13      6.52 o
   3  11   7      717.42      686.74     17.05 o
   4  11   7      205.72      180.15      7.50 o
   5  11   7      169.91      160.55      8.10 o
   6  11   7      503.56      462.69     14.25 o
   7  11   7      611.06      602.37     22.55 o
   8  11   7      150.13      133.32      8.86 o
   9  11   7     1982.73     2068.15     35.41 o
  10  11   7       89.20       72.33      7.45 o
  11  11   7      150.46      142.79     14.87 o
  12  11   7     1151.83     1166.20     66.43 o
  13  11   7      236.38      233.76     31.65 o
  14  11   7       50.42       69.17     15.46 o
  -6  12   7       73.30       90.26     24.25 o
  -5  12   7       13.63       32.35      9.22 o
  -4  12   7      192.39      213.62     19.48 o
  -3  12   7      212.69      196.92     15.21 o
  -2  12   7      321.65      315.88     18.29 o
  -1  12   7     1013.23     1007.18     30.37 o
   0  12   7     2375.01     2377.60     39.76 o
   1  12   7        0.43        2.97      4.12 o
   2  12   7      631.71      612.93     23.47 o
   3  12   7      299.62      296.28     14.96 o
   4  12   7      256.11      278.07     21.54 o
   5  12   7      188.35      170.28     16.93 o
   6  12   7      334.24      330.51     22.77 o
   7  12   7      286.83      251.08     19.70 o
   8  12   7      297.15      290.26     21.23 o
   9  12   7      542.93      559.11     28.89 o
  10  12   7      517.75      519.99     27.79 o
  11  12   7        1.46        7.58      9.76 o
  12  12   7      752.79      787.29     43.28 o
  13  12   7      272.96      310.27     28.77 o
  -4  13   7       28.08       -0.09      9.02 o
  -3  13   7      233.13      212.60     19.92 o
  -2  13   7       68.20       64.78     11.52 o
  -1  13   7       15.00        8.68      8.12 o
   0  13   7     1857.33     1917.64     44.20 o
   1  13   7      225.44      208.02     14.74 o
   2  13   7      540.79      516.53     18.74 o
   3  13   7      439.20      445.04     19.55 o
   4  13   7      135.01      131.92     16.04 o
   5  13   7      249.40      218.74     27.01 o
   6  13   7        6.90        4.29      8.74 o
   7  13   7      122.78      135.19     15.73 o
   8  13   7       62.97       58.91     10.65 o
   9  13   7        1.14       -0.28      5.43 o
  10  13   7      328.74      334.70     23.79 o
  11  13   7      129.91      113.59     14.37 o
  12  13   7      459.26      485.06     34.81 o
  13  13   7        0.34        1.55      9.77 o
  -3  14   7        9.87       -3.79      8.50 o
  -2  14   7      311.42      329.19     24.70 o
  -1  14   7       48.11       21.09     11.00 o
   0  14   7      131.06      123.38     12.70 o
   1  14   7       40.70       43.81      7.69 o
   2  14   7        6.95       -1.44      5.39 o
   3  14   7     2609.51     2681.01     82.67 o
   4  14   7      346.66      363.45     26.91 o
   5  14   7       83.89       63.13     30.74 o
   6  14   7       21.35       36.33     10.46 o
   7  14   7       10.71       11.81     14.97 o
   8  14   7        6.72        0.95      6.58 o
   9  14   7      317.15      330.08     27.75 o
  10  14   7      115.74      106.88     15.13 o
  11  14   7       68.78       54.30     11.77 o
  12  14   7      245.57      242.44     36.54 o
  -2  15   7      149.42      142.29     20.20 o
  -1  15   7       34.29       30.92      9.62 o
   0  15   7       57.50       45.62      9.17 o
   1  15   7       18.05       19.04      6.45 o
   2  15   7       49.67       40.91      9.05 o
   3  15   7      863.72      912.82     45.14 o
   4  15   7      348.89      295.80     28.46 o
   5  15   7       22.04       18.98     18.86 o
   6  15   7      432.89      422.29     29.80 o
   7  15   7      766.50      798.39     62.57 o
   8  15   7       79.20       80.96     13.89 o
   9  15   7       43.64       44.39     10.40 o
  10  15   7      250.55      218.42     21.43 o
  11  15   7       79.95       46.06      9.98 o
  12  15   7      313.92      332.24     44.25 o
   0  16   7      163.64      148.84     15.07 o
   1  16   7        0.44       -6.56      6.56 o
   2  16   7       12.51       -2.79      7.13 o
   3  16   7       30.88       21.66      9.14 o
   4  16   7     1140.89     1181.90     52.69 o
   5  16   7      321.55      334.79     28.13 o
   6  16   7       73.64       57.84     14.17 o
   7  16   7      543.88      572.54     35.81 o
   8  16   7       77.17       63.60     13.37 o
   9  16   7       34.86       44.80     11.31 o
  10  16   7      152.75      147.35     21.17 o
  11  16   7       40.69       31.93      8.91 o
   1  17   7       59.81       74.94     19.95 o
   2  17   7        2.91       -0.37      6.92 o
   3  17   7       23.19       20.24      9.61 o
   4  17   7      107.47       99.07     17.34 o
   5  17   7       30.95       53.84     12.81 o
   6  17   7        5.34       -5.89      9.09 o
   7  17   7      540.20      598.15     60.24 o
   8  17   7      910.99      935.96    121.43 o
   9  17   7        9.41       13.28      9.26 o
  10  17   7      318.16      337.76     36.83 o
   6  18   7       72.03       84.37     20.41 o
   7  18   7      317.39      334.29     39.76 o
   8  18   7        7.33       19.05     12.32 o
   9  18   7        8.18       13.12      9.93 o
  10  18   7      313.54      333.15     37.62 o
  -5 -15   8       35.70       18.13     18.46 o
  -4 -15   8       19.01       20.70     10.99 o
  -3 -15   8      282.81      266.23     26.27 o
  -2 -15   8        8.80       11.87      9.14 o
  -1 -15   8       23.59       36.75     15.91 o
   0 -15   8      248.55      245.76     24.31 o
   1 -15   8       69.46       95.65     24.15 o
   2 -15   8      125.79      115.37     17.22 o
  -8 -14   8      431.69      503.45     53.55 o
  -7 -14   8        5.12       -8.66      8.66 o
  -6 -14   8       11.42        4.74      8.59 o
  -5 -14   8      905.21      970.35     47.94 o
  -4 -14   8      231.74      242.52     24.49 o
  -3 -14   8       22.30       25.33      9.79 o
  -2 -14   8      130.83      139.01     18.96 o
  -1 -14   8       24.94       41.34     10.79 o
   0 -14   8      483.04      511.24     33.53 o
   1 -14   8      199.28      226.99     22.32 o
   2 -14   8        4.80       -1.42     13.57 o
   3 -14   8       82.20       47.66     13.36 o
  -9 -13   8        3.21       11.90     14.07 o
  -8 -13   8      267.63      342.36     37.44 o
  -7 -13   8        1.18       -4.92      9.35 o
  -6 -13   8       14.09       15.96     16.32 o
  -5 -13   8      628.82      680.32     39.27 o
  -4 -13   8       14.87       37.14     11.41 o
  -3 -13   8        1.64       11.59      9.06 o
  -2 -13   8       59.60       38.85     14.62 o
  -1 -13   8      205.51      215.52     21.89 o
   0 -13   8      157.78      160.81     18.85 o
   1 -13   8      138.18      129.23     13.88 o
   2 -13   8       64.26       71.38     13.10 o
   3 -13   8      122.06      121.64     12.24 o
   4 -13   8      616.00      628.55     41.60 o
 -10 -12   8      294.94      318.63     39.62 o
  -9 -12   8      141.26      149.72     16.01 o
  -8 -12   8      381.96      440.54     31.88 o
  -7 -12   8       23.60       10.67      9.19 o
  -6 -12   8      295.92      299.93     25.85 o
  -5 -12   8      840.57      915.43     43.51 o
  -4 -12   8      519.08      581.92     34.63 o
  -3 -12   8      257.70      267.96     17.77 o
  -2 -12   8      364.05      356.54     19.21 o
  -1 -12   8      673.31      719.62     23.43 o
   0 -12   8      110.86      132.25     11.03 o
   1 -12   8      205.70      176.37     12.63 o
   2 -12   8       20.18       24.56      8.88 o
   3 -12   8       35.31       41.29      7.33 o
   4 -12   8        2.35       -4.71      4.78 o
   5 -12   8       33.15       37.56     20.07 o
 -11 -11   8       32.69       24.08     13.96 o
 -10 -11   8       93.23       95.65     22.91 o
  -9 -11   8        5.07        2.99      6.92 o
  -8 -11   8      246.91      268.99     24.09 o
  -7 -11   8       61.25       54.92     12.19 o
  -6 -11   8      196.13      239.10     22.40 o
  -5 -11   8       32.59       38.04     11.46 o
  -4 -11   8       72.50       55.67     12.37 o
  -3 -11   8        6.95        3.91      7.56 o
  -2 -11   8      144.35      148.79     15.50 o
  -1 -11   8      397.58      394.22     16.83 o
   0 -11   8      328.57      342.22     16.10 o
   1 -11   8        3.34       -4.34      4.34 o
   2 -11   8      502.07      520.18     21.28 o
   3 -11   8       41.82       36.00      6.90 o
   4 -11   8      272.89      277.38     16.27 o
   5 -11   8       20.65       13.70      8.81 o
   6 -11   8        2.45        3.89     13.79 o
   7 -11   8      143.35      107.72     23.65 o
   8 -11   8      270.13      241.73     35.53 o
 -11 -10   8        0.17       -6.12      8.85 o
 -10 -10   8        1.45        3.04      5.30 o
  -9 -10   8      272.64      265.50     17.45 o
  -8 -10   8      954.33     1004.18     39.53 o
  -7 -10   8        1.96        9.11      4.84 o
  -6 -10   8        6.11       -4.91      4.91 o
  -5 -10   8     1090.33     1067.63     44.20 o
  -4 -10   8      273.63      271.63     15.43 o
  -3 -10   8       15.93        7.81      3.41 o
  -2 -10   8        9.39       19.54      5.58 o
  -1 -10   8     1285.02     1318.48     29.13 o
   0 -10   8      934.22      920.82     24.97 o
   1 -10   8      473.19      503.48     17.53 o
   2 -10   8        1.81       -0.16      4.67 o
   3 -10   8       25.82       21.00      5.35 o
   4 -10   8      341.31      361.19     17.81 o
   5 -10   8      335.27      348.71     22.58 o
   6 -10   8      376.06      384.93     24.01 o
   7 -10   8       40.60       36.50     11.38 o
   8 -10   8       48.56       68.08     18.94 o
 -11  -9   8        2.63       -3.91      6.92 o
 -10  -9   8      443.08      433.64     19.58 o
  -9  -9   8        4.88        2.08      5.13 o
  -8  -9   8      170.93      142.63     11.08 o
  -7  -9   8      132.62      117.92     10.83 o
  -6  -9   8      279.18      279.49     15.33 o
  -5  -9   8      203.99      207.09     12.82 o
  -4  -9   8        2.65        4.38      3.72 o
  -3  -9   8       44.96       51.16      5.50 o
  -2  -9   8       86.61       73.60      6.38 o
  -1  -9   8     1347.69     1294.71     27.51 o
   0  -9   8        8.77        5.93      3.38 o
   1  -9   8      777.30      826.63     29.89 o
   2  -9   8      876.04      816.85     24.23 o
   3  -9   8     2306.75     2275.84     41.06 o
   4  -9   8      659.97      712.25     25.66 o
   5  -9   8       46.02       54.90      7.64 o
   6  -9   8        8.45       10.56      9.15 o
   7  -9   8      374.61      364.95     30.57 o
   8  -9   8       47.85       38.02     12.62 o
   9  -9   8      339.60      431.34     48.91 o
 -12  -8   8       11.28       -4.41     14.15 o
 -11  -8   8        6.88       -7.19      7.34 o
 -10  -8   8     1196.70     1190.17     31.69 o
  -9  -8   8       83.58       79.39      8.78 o
  -8  -8   8      619.84      665.18     22.44 o
  -7  -8   8        0.68        5.50      4.52 o
  -6  -8   8        2.33        9.89      4.86 o
  -5  -8   8      220.64      223.42     13.28 o
  -4  -8   8     1713.46     1679.55     35.84 o
  -3  -8   8      394.85      387.95     12.19 o
  -2  -8   8       99.36      108.02      6.73 o
  -1  -8   8      486.37      480.98     15.07 o
   0  -8   8       65.18       48.24      5.29 o
   1  -8   8      970.81     1003.08     25.82 o
   2  -8   8      463.31      488.59     17.98 o
   3  -8   8        2.52        4.16      4.18 o
   4  -8   8      569.88      549.33     20.78 o
   5  -8   8      126.72      116.36     14.62 o
   6  -8   8      283.82      323.86     21.12 o
   7  -8   8      184.82      173.04     16.16 o
   8  -8   8       35.04       52.58     16.82 o
   9  -8   8       18.25       28.15     13.29 o
  10  -8   8       31.71       -7.85     11.70 o
 -12  -7   8       34.74       39.90     18.45 o
 -11  -7   8        3.47       -3.32     10.60 o
 -10  -7   8      402.88      365.18     19.82 o
  -9  -7   8      124.74      122.18     12.10 o
  -8  -7   8       87.81       89.36     14.61 o
  -7  -7   8     1340.66     1303.51     33.80 o
  -6  -7   8      159.96      159.18     13.68 o
  -5  -7   8        4.08        4.03      4.50 o
  -4  -7   8      261.34      263.48     13.70 o
  -3  -7   8        0.53        0.13      1.98 o
  -2  -7   8      972.53      947.62     16.39 o
  -1  -7   8     1973.00     2097.69     27.12 o
   0  -7   8      365.48      355.38     13.73 o
   1  -7   8       52.04       68.75      6.89 o
   2  -7   8     4684.45     4747.40     52.83 o
   3  -7   8      862.61      854.97     23.02 o
   4  -7   8     2510.98     2550.40     40.36 o
   5  -7   8       11.40        9.37      4.43 o
   6  -7   8      318.72      332.22     15.37 o
   7  -7   8      412.31      434.73     24.19 o
   8  -7   8      294.54      348.80     29.37 o
   9  -7   8      199.07      233.98     25.53 o
  10  -7   8        5.73       33.92     16.09 o
 -12  -6   8       22.19       23.93     13.62 o
 -11  -6   8       15.85       37.66      9.66 o
 -10  -6   8      368.08      378.08     32.77 o
  -9  -6   8     1264.74     1358.36     51.10 o
  -8  -6   8      229.68      276.04     21.39 o
  -7  -6   8     1274.50     1274.79     33.00 o
  -6  -6   8      303.37      328.21     16.76 o
  -5  -6   8      156.95      176.71     10.52 o
  -4  -6   8       89.35       89.22      6.46 o
  -3  -6   8      164.66      171.06      8.87 o
  -2  -6   8      772.53      678.61     19.34 o
  -1  -6   8       46.03       54.87      3.90 o
   0  -6   8        9.68        6.55      2.50 o
   1  -6   8       29.24       22.57      4.66 o
   2  -6   8      767.19      815.34     21.04 o
   3  -6   8      770.32      857.95     21.91 o
   4  -6   8        0.94        1.67      4.83 o
   5  -6   8      388.15      383.42     15.43 o
   6  -6   8        1.27       -0.75      3.47 o
   7  -6   8     1985.50     2092.35     50.63 o
   8  -6   8      712.38      726.75     31.30 o
   9  -6   8      444.82      500.35     41.17 o
  10  -6   8      483.77      534.73     39.07 o
  11  -6   8      167.77      119.54     19.00 o
 -12  -5   8      337.30      360.63     41.29 o
 -11  -5   8       10.86       -6.56      9.80 o
 -10  -5   8      170.11      154.97     16.57 o
  -9  -5   8      144.87      130.35     11.67 o
  -8  -5   8       30.53       28.73      6.62 o
  -7  -5   8      729.85      700.90     24.45 o
  -6  -5   8     4484.20     4468.46     44.58 o
  -5  -5   8     1399.02     1343.79     18.47 o
  -4  -5   8      267.50      237.67      9.24 o
  -3  -5   8      988.22      973.60     33.35 o
  -2  -5   8      584.40      612.51     15.00 o
  -1  -5   8     3061.34     2734.67    114.83 o
   0  -5   8       92.25       79.92      4.26 o
   1  -5   8     1013.63     1040.23     18.98 o
   2  -5   8      956.93      897.59     20.98 o
   3  -5   8      864.37      800.74     20.07 o
   4  -5   8      199.13      192.19     10.27 o
   5  -5   8        7.87        2.77      3.22 o
   6  -5   8        5.64        4.34      3.06 o
   7  -5   8      500.63      567.15     26.04 o
   8  -5   8      103.83       88.83     11.66 o
   9  -5   8      334.84      358.07     22.46 o
  10  -5   8       20.65       -0.39      9.13 o
  11  -5   8      535.73      495.06     29.98 o
 -12  -4   8        3.32        1.33      9.74 o
 -11  -4   8       38.76        4.81      9.38 o
 -10  -4   8     1033.18     1156.56     51.02 o
  -9  -4   8       23.00       11.77      6.98 o
  -8  -4   8       23.79       21.19      5.54 o
  -7  -4   8      248.77      240.86     14.43 o
  -6  -4   8        5.65        4.27      2.28 o
  -5  -4   8        2.68        0.65      1.88 o
  -4  -4   8       16.75       16.20      3.80 o
  -3  -4   8      454.43      476.76     20.18 o
  -2  -4   8      167.65      166.68      6.01 o
  -1  -4   8      570.81      577.21     13.81 o
   0  -4   8      592.77      581.83      8.69 o
   1  -4   8     1898.06     1850.52     18.98 o
   2  -4   8     2144.35     2111.62     23.19 o
   3  -4   8      549.38      506.37     13.19 o
   4  -4   8      824.61      838.02     16.63 o
   5  -4   8      860.88      819.70     15.82 o
   6  -4   8     1089.58     1111.70     22.25 o
   7  -4   8      239.69      257.50     17.27 o
   8  -4   8       90.97       92.42     11.30 o
   9  -4   8       48.04       26.16     10.02 o
  10  -4   8       83.09       71.00     11.87 o
  11  -4   8      445.76      467.85     44.29 o
  12  -4   8        3.83        4.87     15.18 o
 -12  -3   8       30.10       16.18     11.90 o
 -11  -3   8        5.61        6.05      7.79 o
 -10  -3   8      259.10      269.65     21.21 o
  -9  -3   8      167.76      172.09     16.64 o
  -8  -3   8       25.39       15.68      5.16 o
  -7  -3   8     1262.44     1312.95     32.04 o
  -6  -3   8      884.02      899.02     26.17 o
  -5  -3   8     1391.64     1372.71     24.97 o
  -4  -3   8      597.75      590.99     16.09 o
  -3  -3   8     3602.20     3574.20     54.28 o
  -2  -3   8      520.86      491.92     19.53 o
  -1  -3   8     2517.04     2542.00     42.14 o
   0  -3   8      416.01      401.49      9.84 o
   1  -3   8      127.49      131.98      5.25 o
   2  -3   8       18.92       27.56      2.71 o
   3  -3   8     1031.28     1076.81     14.62 o
   4  -3   8     2366.37     2303.35     25.55 o
   5  -3   8      576.06      550.87     18.83 o
   6  -3   8       10.84       14.47      4.18 o
   7  -3   8      684.28      698.28     30.99 o
   8  -3   8      112.21      127.95     16.85 o
   9  -3   8       24.90        7.32      5.58 o
  10  -3   8        2.59       -2.88      4.98 o
  11  -3   8      308.61      305.60     22.66 o
  12  -3   8      107.49      122.59     15.48 o
 -12  -2   8      159.06      192.71     32.24 o
 -11  -2   8     1038.83     1075.63     76.31 o
 -10  -2   8       76.56       80.98     13.13 o
  -9  -2   8      957.89      921.18     36.55 o
  -8  -2   8      905.20      880.52     34.15 o
  -7  -2   8        2.86       -0.84      4.04 o
  -6  -2   8        8.04       11.03      3.76 o
  -5  -2   8       19.76       19.34      2.72 o
  -4  -2   8      521.33      518.07     13.44 o
  -3  -2   8     1191.73     1188.80     23.17 o
  -2  -2   8       10.95       10.94      3.09 o
  -1  -2   8     2437.74     2433.87     34.73 o
   0  -2   8      681.51      705.11     14.68 o
   1  -2   8      918.85      929.45     12.65 o
   2  -2   8     2663.52     2784.85     43.04 o
   3  -2   8      176.97      167.34      5.23 o
   4  -2   8     1000.97     1055.55     13.63 o
   5  -2   8      793.62      792.87     12.59 o
   6  -2   8      476.74      509.30     16.06 o
   7  -2   8     1088.25     1059.67     35.63 o
   8  -2   8      139.50      134.58     10.95 o
   9  -2   8      999.12      979.11     23.69 o
  10  -2   8      158.73      155.98     12.69 o
  11  -2   8     1069.67     1072.59     40.51 o
  12  -2   8      146.34      139.04     15.89 o
 -12  -1   8      320.15      321.97     39.61 o
 -11  -1   8        7.52        1.94      7.71 o
 -10  -1   8       49.19       43.70      9.96 o
  -9  -1   8       12.01       10.50      6.99 o
  -8  -1   8      109.57      103.81     12.91 o
  -7  -1   8      154.48      147.29     10.57 o
  -6  -1   8     1746.70     1782.80     30.67 o
  -5  -1   8     1074.79     1010.10     31.70 o
  -4  -1   8      160.18      150.07      6.33 o
  -3  -1   8     1431.72     1356.62     35.29 o
  -2  -1   8     2144.90     2065.98     28.55 o
  -1  -1   8     3506.13     3510.88     36.47 o
   0  -1   8       15.40       19.71      2.44 o
   1  -1   8       71.68       82.12      4.73 o
   2  -1   8     7254.59     7212.26     60.37 o
   3  -1   8     1102.07     1114.98     13.01 o
   4  -1   8       66.94       59.74      3.00 o
   5  -1   8        2.03        2.95      0.95 o
   6  -1   8        4.05        6.93      2.86 o
   7  -1   8        4.12        2.94      2.80 o
   8  -1   8        0.49        1.15      4.62 o
   9  -1   8      328.58      307.00     15.55 o
  10  -1   8      173.81      171.68     12.99 o
  11  -1   8     1056.83     1085.27     32.55 o
  12  -1   8      266.61      266.96     21.14 o
  13  -1   8       76.23       50.78     17.76 o
 -11   0   8      156.51      120.72     24.61 o
 -10   0   8      360.03      410.05     26.40 o
  -9   0   8       23.49       16.81      7.04 o
  -8   0   8       44.86       35.40     10.24 o
  -7   0   8        2.89        9.93      7.11 o
  -6   0   8      967.56      974.01     20.35 o
  -5   0   8       71.85       75.84      4.74 o
  -4   0   8      118.68      118.30      5.94 o
  -3   0   8     3384.46     3274.69     70.26 o
  -2   0   8      745.08      709.50     12.23 o
  -1   0   8      295.23      278.96     10.49 o
   0   0   8     2211.83     2124.19     55.89 o
   1   0   8     3473.17     3642.44     26.18 o
   2   0   8     9718.10     9772.40    105.75 o
   3   0   8      226.93      200.65      7.13 o
   4   0   8       19.04       22.94      2.30 o
   5   0   8     4318.95     4306.51     34.61 o
   6   0   8     6430.93     6364.57     86.30 o
   7   0   8        1.29        5.70      2.98 o
   8   0   8       19.17       12.32      5.11 o
   9   0   8       30.39       36.14      7.97 o
  10   0   8      660.44      667.97     24.70 o
  11   0   8      613.92      627.96     24.55 o
  12   0   8       29.13       17.38      7.82 o
  13   0   8       44.20       40.84     13.09 o
 -11   1   8      456.75      413.31     46.06 o
 -10   1   8      877.92      932.15     39.74 o
  -9   1   8        4.88       11.01      7.57 o
  -8   1   8      986.85     1033.00     38.11 o
  -7   1   8     2635.41     2748.93     58.98 o
  -6   1   8      687.02      700.80     17.47 o
  -5   1   8      149.62      135.37      7.70 o
  -4   1   8      136.64      128.71      7.03 o
  -3   1   8     8077.35     7974.95    101.32 o
  -2   1   8      642.07      644.52     13.18 o
  -1   1   8     1916.72     1969.14     21.54 o
   0   1   8     1081.70     1036.96     16.06 o
   1   1   8     1947.28     2022.18     18.38 o
   2   1   8      351.97      391.68      7.65 o
   3   1   8        0.40       -0.06      1.33 o
   4   1   8      571.87      580.64      9.07 o
   5   1   8     1794.16     1817.90     18.99 o
   6   1   8       81.73       62.16      4.29 o
   7   1   8      473.62      469.61     12.61 o
   8   1   8      497.23      490.83     15.85 o
   9   1   8      726.32      764.33     30.41 o
  10   1   8      253.76      236.03     17.18 o
  11   1   8       22.75       32.17      8.07 o
  12   1   8       65.43       70.96      9.54 o
  13   1   8       99.70      102.59     17.56 o
  14   1   8      627.05      686.53     63.98 o
 -11   2   8       32.38       51.19     19.81 o
 -10   2   8      268.32      283.79     22.84 o
  -9   2   8        0.12       -1.52      8.51 o
  -8   2   8      714.86      771.79     33.72 o
  -7   2   8       70.23       61.57      9.08 o
  -6   2   8       22.12       36.12      6.11 o
  -5   2   8        1.09        3.05      2.83 o
  -4   2   8      749.55      708.88     13.95 o
  -3   2   8     1436.05     1420.76     19.07 o
  -2   2   8      106.99      110.23      4.61 o
  -1   2   8     2297.27     2391.32     25.65 o
   0   2   8     5057.90     4938.56     35.38 o
   1   2   8     2195.76     2054.45     24.90 o
   2   2   8     4069.90     4203.76     29.34 o
   3   2   8      109.12      124.41      4.82 o
   4   2   8       14.91       10.99      1.24 o
   5   2   8      482.99      442.89     15.16 o
   6   2   8     1548.97     1431.65     20.65 o
   7   2   8     1187.35     1158.04     30.68 o
   8   2   8        5.40        5.71      5.31 o
   9   2   8      395.72      415.80     24.45 o
  10   2   8      252.29      250.07     17.29 o
  11   2   8       48.72       42.49      8.21 o
  12   2   8      229.79      228.97     18.66 o
  13   2   8       82.04       67.84     10.89 o
  14   2   8       20.17       28.14     15.75 o
 -11   3   8      245.74      247.07     35.42 o
 -10   3   8      183.22      162.78     29.75 o
  -9   3   8        6.55       -1.83      9.23 o
  -8   3   8      133.13      113.85     14.10 o
  -7   3   8      300.92      305.05     16.79 o
  -6   3   8      845.89      930.82     27.96 o
  -5   3   8      232.74      226.75      9.93 o
  -4   3   8      186.64      163.36      6.61 o
  -3   3   8        4.70        7.65      2.40 o
  -2   3   8      504.02      507.02     10.33 o
  -1   3   8      963.03     1004.82     16.78 o
   0   3   8        5.94        7.08      2.60 o
   1   3   8      736.21      751.92     15.17 o
   2   3   8     1222.28     1239.50     15.40 o
   3   3   8      624.01      608.18      9.49 o
   4   3   8     1598.82     1634.11     18.42 o
   5   3   8       57.50       52.76      3.33 o
   6   3   8     1091.83     1077.40     18.07 o
   7   3   8      188.58      184.41      5.09 o
   8   3   8       93.55       94.18     12.49 o
   9   3   8      552.92      581.74     24.08 o
  10   3   8      221.88      219.79     16.08 o
  11   3   8       42.03       47.42      9.24 o
  12   3   8      684.90      684.10     34.01 o
  13   3   8       18.33       24.25     11.53 o
  14   3   8       66.87       40.88     13.00 o
 -10   4   8       15.55        0.62     13.65 o
  -9   4   8      637.44      682.92     34.35 o
  -8   4   8       64.02       45.25     12.01 o
  -7   4   8       53.61       55.81      8.58 o
  -6   4   8      128.30      130.47     11.30 o
  -5   4   8      627.18      601.12     21.52 o
  -4   4   8      117.53      106.01      7.05 o
  -3   4   8     2208.88     2158.36     35.04 o
  -2   4   8      259.08      248.24      8.35 o
  -1   4   8       14.02       18.24      2.94 o
   0   4   8       16.82       18.57      3.54 o
   1   4   8       77.05       60.91      4.00 o
   2   4   8      630.93      557.70     10.68 o
   3   4   8      261.76      254.30      7.34 o
   4   4   8      212.81      210.46      6.86 o
   5   4   8      440.59      408.86     14.19 o
   6   4   8     1039.46      959.66     16.17 o
   7   4   8       54.11       48.59      4.47 o
   8   4   8      554.73      500.85     14.14 o
   9   4   8       93.96       87.61     10.18 o
  10   4   8      569.25      549.34     24.50 o
  11   4   8      584.44      562.76     26.17 o
  12   4   8      417.65      364.86     27.26 o
  13   4   8       92.62       84.12     12.72 o
  14   4   8      394.23      418.39     63.04 o
 -10   5   8      198.09      205.41     34.56 o
  -9   5   8       89.29      104.90     14.61 o
  -8   5   8       42.50       33.34      9.92 o
  -7   5   8       44.92       47.05      8.29 o
  -6   5   8       34.37       29.25      6.17 o
  -5   5   8      234.52      213.62     13.87 o
  -4   5   8      172.97      147.86      8.36 o
  -3   5   8     1327.57     1386.44     28.12 o
  -2   5   8       22.14       13.27      5.63 o
  -1   5   8      112.05      124.56      7.80 o
   0   5   8      946.15      917.88     17.22 o
   1   5   8      518.67      538.84     12.93 o
   2   5   8        6.23       16.48      3.72 o
   3   5   8        5.35        7.40      2.61 o
   4   5   8      560.21      587.00     14.79 o
   5   5   8     3682.62     3659.95     36.74 o
   6   5   8     1512.65     1507.89     20.28 o
   7   5   8        0.12        0.43      2.55 o
   8   5   8       97.49       87.06      5.22 o
   9   5   8     2810.28     2754.96     77.26 o
  10   5   8      242.30      227.26     16.07 o
  11   5   8      732.25      778.15     42.32 o
  12   5   8       33.23       16.84      8.36 o
  13   5   8      514.58      562.94     28.54 o
  14   5   8      909.85      948.24     49.14 o
  15   5   8       18.54       44.55     18.86 o
  -9   6   8      188.14      206.71     33.98 o
  -8   6   8      568.78      590.24     31.84 o
  -7   6   8      125.14      121.74     12.17 o
  -6   6   8      195.22      196.64     14.36 o
  -5   6   8       93.33       89.51      9.75 o
  -4   6   8      899.96      910.61     32.35 o
  -3   6   8     1170.69     1202.15     26.34 o
  -2   6   8      828.79      862.43     24.30 o
  -1   6   8     3357.04     3371.81     45.07 o
   0   6   8     7231.47     7418.91     59.53 o
   1   6   8     2893.70     2864.67     39.96 o
   2   6   8      233.17      205.71      7.94 o
   3   6   8      139.84      140.80      7.23 o
   4   6   8      675.54      670.60     14.29 o
   5   6   8      814.91      837.81     14.68 o
   6   6   8     1257.69     1236.21     17.30 o
   7   6   8      211.59      219.17      6.81 o
   8   6   8      194.07      176.12      7.83 o
   9   6   8      941.30      913.33     20.11 o
  10   6   8        6.48        4.26      5.19 o
  11   6   8      180.78      152.11     16.97 o
  12   6   8      439.93      479.27     39.15 o
  13   6   8        8.45        6.19      9.29 o
  14   6   8      272.59      291.53     46.94 o
  15   6   8       82.30       95.38     25.49 o
  -9   7   8       31.88       -9.39     11.80 o
  -8   7   8      242.04      266.02     22.28 o
  -7   7   8      254.60      245.09     20.80 o
  -6   7   8      617.50      668.76     26.77 o
  -5   7   8     1097.78     1130.48     32.90 o
  -4   7   8      110.69      106.41     12.36 o
  -3   7   8      562.97      567.96     18.36 o
  -2   7   8        2.07        3.97      4.94 o
  -1   7   8       15.90       10.27      4.15 o
   0   7   8     1310.55     1299.42     25.02 o
   1   7   8      233.65      247.98     10.86 o
   2   7   8     2261.31     2224.27     36.11 o
   3   7   8     1077.79     1066.99     16.12 o
   4   7   8     1352.04     1311.93     19.99 o
   5   7   8      701.06      747.93     13.32 o
   6   7   8     1731.41     1776.25     30.72 o
   7   7   8        4.87       -0.06      1.90 o
   8   7   8      165.08      147.63      8.52 o
   9   7   8     3582.27     3626.97     49.09 o
  10   7   8     1142.86     1152.97     31.53 o
  11   7   8       36.36       33.25      6.96 o
  12   7   8     1256.30     1242.13     39.90 o
  13   7   8       58.05       41.71     12.36 o
  14   7   8      472.34      523.62     36.23 o
  15   7   8       14.63      -16.29     16.29 o
  -8   8   8      230.55      267.35     29.01 o
  -7   8   8       95.74       94.45     13.71 o
  -6   8   8      504.65      443.71     22.50 o
  -5   8   8     1260.41     1270.97     42.37 o
  -4   8   8     1211.63     1217.34     39.55 o
  -3   8   8     2360.01     2480.01     70.01 o
  -2   8   8      521.93      579.43     21.67 o
  -1   8   8        5.42        7.33      4.38 o
   0   8   8      691.60      708.67     21.68 o
   1   8   8     1946.64     2011.81     31.23 o
   2   8   8       24.70       17.25      3.47 o
   3   8   8      657.57      712.34     18.27 o
   4   8   8       38.23       36.53      3.09 o
   5   8   8      251.79      260.37      8.89 o
   6   8   8      120.53      114.14      7.98 o
   7   8   8     1780.67     1854.08     34.33 o
   8   8   8      382.69      376.48     20.82 o
   9   8   8        5.29        1.00      2.74 o
  10   8   8       29.68       30.46      8.27 o
  11   8   8        3.35        7.93      4.53 o
  12   8   8      841.36      843.44     29.04 o
  13   8   8      363.56      399.06     23.73 o
  14   8   8       15.12       -2.47     12.65 o
  15   8   8      150.60      117.94     26.48 o
  -7   9   8       17.33       30.45     12.13 o
  -6   9   8       69.06       75.75     12.75 o
  -5   9   8      183.95      188.20     17.87 o
  -4   9   8        5.04        8.16      6.87 o
  -3   9   8     1013.70     1052.89     31.45 o
  -2   9   8     1142.61     1134.96     31.31 o
  -1   9   8      254.18      265.07     14.73 o
   0   9   8      890.24      882.02     25.10 o
   1   9   8      404.39      362.17     15.62 o
   2   9   8      255.36      254.06     11.22 o
   3   9   8        1.30        0.85      2.71 o
   4   9   8     2665.25     2674.04     31.57 o
   5   9   8      268.36      243.95      9.14 o
   6   9   8        0.93       -1.83      1.83 o
   7   9   8     1051.42     1062.21     23.52 o
   8   9   8       81.40       79.24      7.12 o
   9   9   8      482.67      503.05     17.05 o
  10   9   8       67.39       62.79      6.24 o
  11   9   8       62.11       66.82     10.99 o
  12   9   8       22.82        4.69      9.21 o
  13   9   8      168.71      177.49     16.35 o
  14   9   8        9.85        5.08     13.69 o
  15   9   8       29.11       21.71     13.24 o
  -7  10   8       20.15        1.26      8.67 o
  -6  10   8        0.64       -6.14      7.73 o
  -5  10   8      531.70      532.57     38.39 o
  -4  10   8       76.56       74.81     10.31 o
  -3  10   8       37.83       36.17      7.44 o
  -2  10   8        0.74        0.74      5.08 o
  -1  10   8       10.12        6.61      5.65 o
   0  10   8     1181.74     1169.59     29.81 o
   1  10   8      100.86       85.26      7.46 o
   2  10   8       78.65       66.80      9.40 o
   3  10   8      109.20      105.78      7.46 o
   4  10   8      121.61      144.30      6.93 o
   5  10   8       21.09       24.89      4.21 o
   6  10   8        0.89        5.04      3.14 o
   7  10   8      672.90      687.08     19.33 o
   8  10   8      830.07      841.32     35.64 o
   9  10   8      420.51      438.62     16.50 o
  10  10   8      933.23      921.53     22.31 o
  11  10   8      250.93      254.67     15.67 o
  12  10   8      660.86      756.26     27.69 o
  13  10   8       84.72       88.68     10.72 o
  14  10   8      345.40      379.46     43.60 o
  -6  11   8       35.37       33.15      9.40 o
  -5  11   8      460.80      466.97     24.80 o
  -4  11   8       39.91       47.85      8.68 o
  -3  11   8      118.46      119.10     12.12 o
  -2  11   8       92.94       72.59     10.50 o
  -1  11   8      155.29      155.82     12.51 o
   0  11   8      826.01      784.97     25.47 o
   1  11   8      419.97      426.30     16.39 o
   2  11   8       22.24       18.81      4.34 o
   3  11   8      533.01      503.16     17.38 o
   4  11   8      648.15      611.01     14.15 o
   5  11   8      259.80      256.45     11.56 o
   6  11   8      509.07      543.64     16.19 o
   7  11   8      203.59      195.15     10.32 o
   8  11   8      123.15      121.79      8.76 o
   9  11   8      660.12      689.12     24.58 o
  10  11   8       16.05       19.38      4.57 o
  11  11   8       11.66        8.41      6.37 o
  12  11   8       81.99       72.04     12.87 o
  13  11   8      173.32      159.04     16.86 o
  -5  12   8      185.57      222.58     26.18 o
  -4  12   8        2.32       -7.80      7.80 o
  -3  12   8      364.75      360.20     20.75 o
  -2  12   8      315.20      315.08     18.58 o
  -1  12   8       11.79       11.18      5.84 o
   0  12   8       47.71       39.99      7.53 o
   1  12   8      328.54      286.74     13.99 o
   2  12   8        2.66       -5.40      5.40 o
   3  12   8       36.52       33.62      5.56 o
   4  12   8      871.94      846.95     27.95 o
   5  12   8      296.16      295.28     22.07 o
   6  12   8       41.13       30.05      8.09 o
   7  12   8     1190.89     1205.96     42.49 o
   8  12   8        6.71       -3.79     12.04 o
   9  12   8     2153.90     2157.02     54.77 o
  10  12   8       22.71       18.70      5.90 o
  11  12   8      367.83      347.38     23.17 o
  12  12   8      462.35      483.03     34.48 o
  13  12   8      142.34      185.18     23.46 o
  -4  13   8      413.17      442.91     36.53 o
  -3  13   8      787.31      685.57     34.65 o
  -2  13   8      348.50      351.00     24.23 o
  -1  13   8       75.92       47.67     14.80 o
   0  13   8     1567.66     1574.56     47.47 o
   1  13   8      737.39      793.17     23.43 o
   2  13   8       19.10       16.32      4.77 o
   3  13   8       71.80       80.93     10.76 o
   4  13   8     2221.47     2275.30     64.05 o
   5  13   8      228.58      253.42     21.78 o
   6  13   8       20.65       17.36      7.76 o
   7  13   8      635.65      585.42     31.34 o
   8  13   8       28.43       24.98      7.66 o
   9  13   8        2.34        2.99      8.26 o
  10  13   8      917.64      903.96     38.05 o
  11  13   8      136.42      164.24     29.68 o
  12  13   8       79.67       72.20     15.66 o
  13  13   8        2.89       -7.23      7.80 o
  -3  14   8       24.10       78.61     25.10 o
  -2  14   8        4.59       16.07     11.39 o
  -1  14   8      853.90      841.10     37.49 o
   0  14   8      356.27      302.51     22.35 o
   1  14   8      460.16      410.04     26.03 o
   2  14   8      180.36      175.98     14.23 o
   3  14   8      182.78      153.60     18.17 o
   4  14   8     1094.14     1094.43     46.90 o
   5  14   8       59.75       50.56     11.60 o
   6  14   8        6.37        5.20      7.14 o
   7  14   8     1075.32     1138.20     45.80 o
   8  14   8      767.41      826.33     38.89 o
   9  14   8      168.35      148.73     17.11 o
  10  14   8      397.24      382.65     26.43 o
  11  14   8      217.79      204.74     34.07 o
  12  14   8      148.19      128.07     19.71 o
  -1  15   8      214.70      212.94     20.08 o
   0  15   8      278.27      242.90     28.74 o
   1  15   8       32.67       43.78      8.50 o
   2  15   8      294.35      293.79     18.59 o
   3  15   8      311.92      290.98     20.14 o
   4  15   8       90.11       69.86     13.45 o
   5  15   8      136.15      109.30     21.02 o
   6  15   8       41.01       43.94     11.21 o
   7  15   8      321.59      334.52     34.77 o
   8  15   8       73.57       79.56     21.67 o
   9  15   8        1.18       -7.19      7.19 o
  10  15   8      448.21      473.13     30.47 o
  11  15   8      433.61      471.83     50.80 o
   0  16   8       17.58       22.15      9.25 o
   1  16   8       20.78       20.01      7.69 o
   2  16   8      371.67      329.22     20.57 o
   3  16   8      291.98      317.34     24.26 o
   4  16   8      130.06      130.73     28.27 o
   5  16   8      176.05      159.34     20.13 o
   6  16   8      223.47      262.54     25.33 o
   7  16   8      147.06      122.94     25.20 o
   8  16   8       67.49       74.24     13.78 o
   9  16   8      459.68      501.10     32.96 o
  10  16   8      129.11      121.64     23.44 o
   1  17   8       41.19       70.47     19.64 o
   3  17   8      100.23      119.09     15.71 o
   4  17   8       82.71       55.77     13.60 o
   5  17   8        0.07       -6.93      8.31 o
   6  17   8        1.66       11.46      8.26 o
   7  17   8       31.61       33.27     10.94 o
   8  17   8        3.29      -10.96     10.96 o
   9  17   8      184.14      195.57     27.93 o
  10  17   8       59.31       55.97     14.92 o
   6  18   8        4.19       -7.97     11.81 o
   7  18   8      513.97      472.04     46.82 o
   8  18   8      144.15      130.98     25.48 o
   9  18   8       71.50      101.69     22.06 o
  -2 -15   9      210.27      225.34     24.16 o
  -1 -15   9      213.60      228.60     24.54 o
   0 -15   9        6.34        8.51     16.92 o
   1 -15   9      262.64      256.31     33.66 o
  -6 -14   9        1.06       -7.08     11.01 o
  -5 -14   9      168.11      197.95     23.26 o
  -4 -14   9      148.27      152.57     20.95 o
  -3 -14   9      334.66      315.36     28.26 o
  -2 -14   9      261.16      233.35     24.17 o
  -1 -14   9       76.89       66.07     16.15 o
   0 -14   9       68.31       37.71     11.36 o
   1 -14   9       35.04       31.48     17.05 o
   2 -14   9       15.15        7.76     20.39 o
   3 -14   9        0.11       -0.66      9.91 o
  -8 -13   9      305.24      366.36     46.19 o
  -7 -13   9        8.51       13.88     10.04 o
  -6 -13   9       73.05       66.45     14.47 o
  -5 -13   9      440.64      452.82     32.79 o
  -4 -13   9      273.12      262.10     37.25 o
  -3 -13   9      107.05      118.33     21.12 o
  -2 -13   9      523.33      529.75     38.65 o
  -1 -13   9      133.82      111.75     16.09 o
   0 -13   9      193.88      154.81     18.99 o
   1 -13   9      299.19      289.91     30.66 o
   2 -13   9      100.07       98.81     15.22 o
   3 -13   9       40.69       18.47     10.37 o
   4 -13   9      102.69      112.73     31.65 o
  -9 -12   9       48.22       51.27     19.76 o
  -8 -12   9       77.32       68.40     19.73 o
  -7 -12   9      460.34      485.96     33.96 o
  -6 -12   9       49.37       50.75     12.77 o
  -5 -12   9      369.34      335.82     27.66 o
  -4 -12   9      129.11      154.55     19.34 o
  -3 -12   9       44.06       46.16      8.27 o
  -2 -12   9      122.03      147.39     17.00 o
  -1 -12   9      897.75      922.56     31.93 o
   0 -12   9      146.86      148.47     13.56 o
   1 -12   9      226.80      220.06     16.32 o
   2 -12   9       20.04       22.15      6.41 o
   3 -12   9      413.15      417.79     21.70 o
   4 -12   9      291.94      321.81     22.61 o
   5 -12   9        3.85        5.29      7.79 o
 -10 -11   9      307.14      324.28     39.78 o
  -9 -11   9      193.11      191.89     22.46 o
  -8 -11   9      329.56      312.57     19.41 o
  -7 -11   9      378.57      405.63     30.10 o
  -6 -11   9        1.29       -8.33      8.33 o
  -5 -11   9      324.85      329.23     26.67 o
  -4 -11   9     1963.98     2198.18     65.80 o
  -3 -11   9      258.32      287.67     27.34 o
  -2 -11   9      122.18      113.90     11.65 o
  -1 -11   9      371.50      326.83     18.93 o
   0 -11   9       10.54       -3.14      5.47 o
   1 -11   9     1005.68     1073.25     26.86 o
   2 -11   9      313.92      306.73     15.04 o
   3 -11   9        3.93        1.23      4.59 o
   4 -11   9       21.43       21.92      8.32 o
   5 -11   9       85.96       74.22     12.10 o
   6 -11   9      108.06      121.55     19.10 o
   7 -11   9       32.72       47.50     16.47 o
 -10 -10   9        2.27       10.34      8.11 o
  -9 -10   9      112.16      109.18     12.19 o
  -8 -10   9      202.90      212.87     16.09 o
  -7 -10   9       65.45       70.27     11.27 o
  -6 -10   9       33.48       28.93      8.00 o
  -5 -10   9       37.52       37.51      8.19 o
  -4 -10   9      643.02      682.14     36.01 o
  -3 -10   9      113.97       94.03     14.38 o
  -2 -10   9      322.35      352.40     25.24 o
  -1 -10   9     2306.44     2387.66     48.59 o
   0 -10   9      256.75      283.30     15.99 o
   1 -10   9       17.87       13.07      4.52 o
   2 -10   9      350.78      381.36     17.94 o
   3 -10   9        2.01       -0.83      4.70 o
   4 -10   9      910.64      963.56     31.64 o
   5 -10   9       10.34        3.80      6.24 o
   6 -10   9      243.94      237.10     20.00 o
   7 -10   9       46.73       16.80     18.56 o
   8 -10   9      247.89      210.97     34.35 o
 -10  -9   9      142.48      134.34     13.06 o
  -9  -9   9      717.63      816.76     26.91 o
  -8  -9   9      566.44      646.33     25.79 o
  -7  -9   9       27.56       15.72      5.51 o
  -6  -9   9       16.83       16.28      5.55 o
  -5  -9   9       22.04       18.47      5.24 o
  -4  -9   9      327.35      331.11     16.11 o
  -3  -9   9       23.52       13.74      4.58 o
  -2  -9   9      226.11      217.53     13.59 o
  -1  -9   9     1669.44     1677.49     40.43 o
   0  -9   9       56.09       52.40      6.45 o
   1  -9   9       16.12       12.44      3.98 o
   2  -9   9       29.03       23.24      5.41 o
   3  -9   9      114.04      110.44     10.03 o
   4  -9   9        2.56       10.06      5.17 o
   5  -9   9       17.60       15.28      7.10 o
   6  -9   9       18.86       39.27      9.00 o
   7  -9   9      107.86       89.14     15.94 o
   8  -9   9      139.77      128.61     19.53 o
   9  -9   9      156.63      240.10     36.23 o
 -11  -8   9       29.94      112.35     27.68 o
 -10  -8   9       53.18       53.45      8.00 o
  -9  -8   9        2.22        3.82      4.75 o
  -8  -8   9       45.20       37.57      6.68 o
  -7  -8   9      212.40      201.11     13.19 o
  -6  -8   9      558.78      594.62     22.83 o
  -5  -8   9      145.05      157.09     11.80 o
  -4  -8   9        7.45       -1.00      5.23 o
  -3  -8   9       85.01       87.72      8.30 o
  -2  -8   9      610.80      618.30     24.65 o
  -1  -8   9      747.02      745.10     18.69 o
   0  -8   9        3.57        3.29      3.61 o
   1  -8   9      340.76      327.66     15.12 o
   2  -8   9      867.33      853.97     24.31 o
   3  -8   9     1183.96     1140.65     28.67 o
   4  -8   9       40.37       49.42      7.16 o
   5  -8   9      284.50      297.84     15.34 o
   6  -8   9      411.31      456.54     37.83 o
   7  -8   9       56.88       55.47     10.71 o
   8  -8   9      503.42      527.30     37.21 o
   9  -8   9       72.81       91.89     18.04 o
 -11  -7   9      104.52      101.98     18.26 o
 -10  -7   9      204.18      234.62     24.38 o
  -9  -7   9       22.42       15.77      5.98 o
  -8  -7   9      232.00      220.05     15.51 o
  -7  -7   9      471.03      430.96     20.71 o
  -6  -7   9       25.39       23.50      6.01 o
  -5  -7   9      186.95      179.74     14.76 o
  -4  -7   9     1728.22     1690.76     35.15 o
  -3  -7   9      231.02      189.39     12.05 o
  -2  -7   9       62.16       52.78      3.85 o
  -1  -7   9       94.30       75.95      5.40 o
   0  -7   9       79.04       90.64      5.82 o
   1  -7   9      823.38      814.85     22.42 o
   2  -7   9      135.17      153.90     13.34 o
   3  -7   9      424.32      411.17     16.48 o
   4  -7   9      469.31      436.34     17.34 o
   5  -7   9       58.65       42.81      6.39 o
   6  -7   9      537.41      536.37     26.76 o
   7  -7   9        4.29        5.58      5.80 o
   8  -7   9       25.80       33.87      9.76 o
   9  -7   9       14.30      -14.89     16.88 o
  10  -7   9      170.45      196.10     32.75 o
 -11  -6   9       33.18       41.46     12.79 o
 -10  -6   9      149.34      157.97     21.58 o
  -9  -6   9       13.99        8.43      5.47 o
  -8  -6   9       10.23        2.19      6.52 o
  -7  -6   9      355.58      354.34     22.12 o
  -6  -6   9       96.09       84.73      9.90 o
  -5  -6   9        4.35        2.44      4.83 o
  -4  -6   9     3186.22     3338.38     57.63 o
  -3  -6   9      206.20      202.24     16.35 o
  -2  -6   9      443.95      428.04     16.45 o
  -1  -6   9     1322.94     1199.00     21.25 o
   0  -6   9       31.75       23.84      3.19 o
   1  -6   9       73.35       77.96      6.34 o
   2  -6   9      230.54      192.70     10.98 o
   3  -6   9      870.66      900.55     23.24 o
   4  -6   9     3179.96     3394.21     45.46 o
   5  -6   9      242.11      237.41     12.37 o
   6  -6   9       83.93       80.77     10.87 o
   7  -6   9      124.37      106.48     13.06 o
   8  -6   9     1155.89     1229.12     41.60 o
   9  -6   9        0.21       -1.49      7.95 o
  10  -6   9        4.51        4.71     10.44 o
  11  -6   9       12.30       -2.34     12.87 o
 -11  -5   9        6.46        6.90      8.81 o
 -10  -5   9      256.09      273.93     22.16 o
  -9  -5   9      655.52      698.11     33.03 o
  -8  -5   9       10.17        2.40      4.95 o
  -7  -5   9       41.51       33.40      6.95 o
  -6  -5   9      603.81      624.74     23.37 o
  -5  -5   9      928.88      867.36     21.65 o
  -4  -5   9      570.28      540.95     23.58 o
  -3  -5   9       74.00       64.77      8.64 o
  -2  -5   9      476.26      467.60     12.01 o
  -1  -5   9     2159.82     2170.04     26.77 o
   0  -5   9       35.43       31.16      2.35 o
   1  -5   9      206.91      184.45      7.24 o
   2  -5   9      278.20      276.68      9.32 o
   3  -5   9      222.99      185.35     10.26 o
   4  -5   9      329.53      324.61     15.28 o
   5  -5   9        8.93        2.58      3.66 o
   6  -5   9      334.97      343.22     13.67 o
   7  -5   9     2692.03     2789.45     60.01 o
   8  -5   9      617.51      697.79     30.52 o
   9  -5   9      352.76      384.40     23.71 o
  10  -5   9        1.23        0.02      8.03 o
  11  -5   9     1315.92     1433.36    145.86 o
 -11  -4   9        5.79       -8.86     10.07 o
 -10  -4   9      311.54      311.51     23.40 o
  -9  -4   9      741.12      748.04     34.33 o
  -8  -4   9       42.36       44.75      7.52 o
  -7  -4   9      335.23      312.35     17.02 o
  -6  -4   9     3725.68     3726.46     55.77 o
  -5  -4   9      361.30      364.91     13.69 o
  -4  -4   9      840.65      851.23     21.00 o
  -3  -4   9      704.15      657.25     20.41 o
  -2  -4   9     2594.87     2494.60     45.94 o
  -1  -4   9     4349.55     4247.14     62.29 o
   0  -4   9        2.11        3.17      2.20 o
   1  -4   9      118.41      128.23      5.23 o
   2  -4   9     3314.36     3373.40     42.70 o
   3  -4   9      625.32      628.06     17.62 o
   4  -4   9     2367.88     2375.62     33.95 o
   5  -4   9       40.45       35.55      4.72 o
   6  -4   9       35.97       33.88      4.56 o
   7  -4   9      417.13      399.89     21.85 o
   8  -4   9      103.11       92.44     11.70 o
   9  -4   9        0.21       -5.86      5.86 o
  10  -4   9       47.86       49.69     13.52 o
  11  -4   9      115.81      127.40     16.27 o
  12  -4   9        0.55       -3.05     11.39 o
 -11  -3   9       90.86      114.22     23.26 o
 -10  -3   9      860.25      839.53     37.59 o
  -9  -3   9       59.54       39.55      9.84 o
  -8  -3   9       10.36       10.26      5.06 o
  -7  -3   9       88.64       95.86      9.95 o
  -6  -3   9     1050.25     1064.22     29.58 o
  -5  -3   9      292.66      282.43     11.61 o
  -4  -3   9      149.70      136.48      8.49 o
  -3  -3   9     4482.15     4465.75     46.38 o
  -2  -3   9      650.91      648.74     19.75 o
  -1  -3   9       14.97       12.60      5.18 o
   0  -3   9        3.45        5.26      2.06 o
   1  -3   9       85.68       73.88      4.04 o
   2  -3   9     1751.34     1745.67     18.98 o
   3  -3   9      167.28      176.10      8.96 o
   4  -3   9      290.79      266.75      9.40 o
   5  -3   9      217.96      226.56      8.05 o
   6  -3   9     1482.24     1418.93     68.00 o
   7  -3   9        7.52        4.93      5.58 o
   8  -3   9      724.34      744.83     29.86 o
   9  -3   9        3.68       -5.88      6.07 o
  10  -3   9      297.19      306.90     18.49 o
  11  -3   9      300.86      310.87     23.51 o
  12  -3   9       18.67       44.97     26.97 o
 -11  -2   9      637.48      706.59     58.51 o
 -10  -2   9      430.86      435.05     27.67 o
  -9  -2   9      597.91      617.31     31.38 o
  -8  -2   9      127.50      111.09     17.02 o
  -7  -2   9      730.64      783.71     25.52 o
  -6  -2   9      138.77      136.18     11.13 o
  -5  -2   9      137.98      137.20      7.97 o
  -4  -2   9      361.75      368.58     15.79 o
  -3  -2   9     1091.65     1068.09     22.40 o
  -2  -2   9     1089.52     1103.81     22.57 o
  -1  -2   9      784.99      794.36     21.24 o
   0  -2   9        5.73        6.62      1.88 o
   1  -2   9       17.46       13.71      2.17 o
   2  -2   9        3.00        5.66      2.90 o
   3  -2   9       10.55        5.81      1.65 o
   4  -2   9        2.04        3.14      1.64 o
   5  -2   9      712.44      753.67     12.34 o
   6  -2   9       33.56       26.56      5.73 o
   7  -2   9       69.89       56.19      7.66 o
   8  -2   9      138.19      130.59     11.28 o
   9  -2   9      380.85      377.85     19.05 o
  10  -2   9       28.11       36.24      7.48 o
  11  -2   9      862.15      914.16     38.12 o
  12  -2   9      240.05      214.71     27.36 o
 -11  -1   9       18.99       20.67     14.36 o
 -10  -1   9      162.21      120.38     15.75 o
  -9  -1   9       28.54       30.01      9.33 o
  -8  -1   9      858.61      885.18     37.26 o
  -7  -1   9        9.89       11.69      5.10 o
  -6  -1   9       77.23       53.48      7.41 o
  -5  -1   9      822.50      826.73     21.07 o
  -4  -1   9      350.55      336.32      7.71 o
  -3  -1   9      265.52      256.93     11.06 o
  -2  -1   9      137.65      130.27      9.17 o
  -1  -1   9     3531.83     3547.18     48.22 o
   0  -1   9      186.11      155.73      8.80 o
   1  -1   9     3151.27     3264.28     35.31 o
   2  -1   9      764.92      732.40     13.52 o
   3  -1   9      660.84      642.50     10.96 o
   4  -1   9      122.95      134.60      4.75 o
   5  -1   9      125.73      119.76      3.91 o
   6  -1   9      358.87      361.46     12.10 o
   7  -1   9        4.32        5.67      4.09 o
   8  -1   9        3.79       -4.55      5.50 o
   9  -1   9        2.19       -0.18      5.81 o
  10  -1   9      141.85      159.02     12.84 o
  11  -1   9      584.76      566.39     24.51 o
  12  -1   9       36.71       19.54      9.60 o
  13  -1   9      121.00       80.77     23.57 o
 -11   0   9        4.29       -7.71     11.21 o
 -10   0   9      813.29      886.83     39.29 o
  -9   0   9      229.92      253.47     20.98 o
  -8   0   9      278.90      294.56     23.83 o
  -7   0   9       45.96       54.65     10.32 o
  -6   0   9      632.16      664.86     22.28 o
  -5   0   9      309.19      297.87     19.40 o
  -4   0   9      562.39      574.13     12.94 o
  -3   0   9       54.56       55.89      4.17 o
  -2   0   9      803.75      806.02     18.97 o
  -1   0   9     1000.20      953.20     20.17 o
   0   0   9      436.85      427.97     15.50 o
   1   0   9        3.72        7.19      1.92 o
   2   0   9     5830.07     5826.92     57.36 o
   3   0   9     1179.52     1179.33     16.35 o
   4   0   9      600.84      549.88     10.88 o
   5   0   9      850.92      771.00     22.90 o
   6   0   9     1031.55      997.89     19.53 o
   7   0   9      486.24      494.04     15.44 o
   8   0   9        1.47       -1.22      5.67 o
   9   0   9      851.54      842.42     38.21 o
  10   0   9      177.09      180.27     13.44 o
  11   0   9      582.97      539.20     23.59 o
  12   0   9       44.81       47.16     10.50 o
  13   0   9       34.13       10.34      8.49 o
 -10   1   9        1.44       10.44      8.03 o
  -9   1   9       14.74        4.38     11.02 o
  -8   1   9       25.25       22.93     11.63 o
  -7   1   9       27.82       22.99      9.58 o
  -6   1   9     1181.95     1229.92     29.24 o
  -5   1   9        0.41        2.51      4.13 o
  -4   1   9      771.73      745.14     20.89 o
  -3   1   9     1020.75     1072.82     18.52 o
  -2   1   9      204.08      205.24      7.82 o
  -1   1   9     1343.19     1401.54     18.62 o
   0   1   9     1254.49     1127.03     25.48 o
   1   1   9     1364.58     1385.84     16.85 o
   2   1   9    14360.11    14497.03     73.71 o
   3   1   9     2245.46     2155.08     19.09 o
   4   1   9       79.66       77.95      3.73 o
   5   1   9     1600.36     1540.53     23.23 o
   6   1   9     3359.90     3231.48     46.95 o
   7   1   9      146.47      136.06      6.28 o
   8   1   9      389.64      374.87     20.92 o
   9   1   9      137.16      145.32     13.58 o
  10   1   9      172.82      177.18     15.34 o
  11   1   9      125.99      136.33     14.56 o
  12   1   9      216.79      201.92     15.01 o
  13   1   9       61.89       49.54     11.27 o
 -10   2   9        2.12      -13.74     13.74 o
  -9   2   9      649.30      642.06     33.47 o
  -8   2   9      411.79      433.76     26.73 o
  -7   2   9      299.93      301.31     21.31 o
  -6   2   9      826.00      821.65     36.25 o
  -5   2   9      393.73      412.52     16.82 o
  -4   2   9      583.57      601.99     20.29 o
  -3   2   9     2291.93     2304.13     22.07 o
  -2   2   9        7.64       11.61      2.02 o
  -1   2   9      339.46      342.56      8.02 o
   0   2   9       60.77       54.47      4.08 o
   1   2   9      419.38      379.38     10.03 o
   2   2   9      597.92      592.78     10.70 o
   3   2   9     4566.20     4671.09     37.81 o
   4   2   9        2.63        5.96      1.28 o
   5   2   9     3573.38     3510.69     49.44 o
   6   2   9     3128.71     3105.93     33.62 o
   7   2   9      116.25       97.82     15.37 o
   8   2   9        5.18        5.05      5.18 o
   9   2   9     1689.15     1793.70     52.44 o
  10   2   9      325.57      337.23     20.51 o
  11   2   9      440.01      452.14     24.83 o
  12   2   9       66.90       58.81     10.89 o
  13   2   9     1175.43     1278.90     47.63 o
  14   2   9      243.44      288.70     42.68 o
 -10   3   9      305.46      310.91     41.17 o
  -9   3   9       57.14       69.54     13.95 o
  -8   3   9      691.80      788.19     35.81 o
  -7   3   9        6.74        6.85      6.97 o
  -6   3   9     1508.20     1548.59     65.12 o
  -5   3   9       78.12       66.46      7.07 o
  -4   3   9        1.69       -0.45      3.92 o
  -3   3   9      964.00      990.28     20.52 o
  -2   3   9      707.76      719.79     13.39 o
  -1   3   9     1566.73     1527.64     19.09 o
   0   3   9     1273.84     1224.07     21.27 o
   1   3   9     1855.76     1853.11     36.63 o
   2   3   9      279.04      244.63      8.05 o
   3   3   9      863.71      806.51     12.78 o
   4   3   9     1102.16     1103.50     12.76 o
   5   3   9      872.53      909.62     17.69 o
   6   3   9     3499.62     3510.55     45.60 o
   7   3   9      384.79      361.76     11.11 o
   8   3   9      532.85      522.45     22.40 o
   9   3   9      118.72      112.22     11.48 o
  10   3   9      151.13      119.17     12.76 o
  11   3   9       38.65       18.47     11.74 o
  12   3   9      239.35      236.53     27.59 o
  13   3   9       56.87       51.27     12.97 o
  14   3   9      331.92      363.57     45.92 o
 -10   4   9      215.29      221.46     36.65 o
  -9   4   9        2.64        8.05      7.22 o
  -8   4   9      375.83      322.17     23.72 o
  -7   4   9      410.28      393.43     24.81 o
  -6   4   9      842.52      843.49     34.15 o
  -5   4   9      864.11      940.87     34.39 o
  -4   4   9      835.01      768.13     25.25 o
  -3   4   9      481.38      476.59     15.52 o
  -2   4   9       37.47       40.97      3.93 o
  -1   4   9       96.59       84.20      6.19 o
   0   4   9      524.22      536.62     12.81 o
   1   4   9      934.11      898.25     18.30 o
   2   4   9        5.75        8.97      2.38 o
   3   4   9     2537.46     2578.28     27.36 o
   4   4   9     1079.87      973.78     12.45 o
   5   4   9      167.88      176.28      6.79 o
   6   4   9     3026.91     2922.33     25.97 o
   7   4   9       17.38       10.83      2.97 o
   8   4   9      176.52      166.19      7.94 o
   9   4   9     1385.67     1396.40     37.52 o
  10   4   9      365.85      385.69     21.18 o
  11   4   9       95.47       87.13     11.45 o
  12   4   9      288.19      310.46     21.09 o
  13   4   9       31.67       24.47     11.86 o
  14   4   9       65.67       79.38     17.20 o
  -9   5   9       27.94       30.13     17.06 o
  -8   5   9      292.42      355.75     25.18 o
  -7   5   9      321.23      306.59     22.63 o
  -6   5   9      324.40      330.96     22.25 o
  -5   5   9      422.94      470.69     24.96 o
  -4   5   9      834.66      855.73     23.03 o
  -3   5   9     2873.85     2819.10     38.00 o
  -2   5   9       70.18       72.44      5.93 o
  -1   5   9      234.38      217.33     10.39 o
   0   5   9       22.89       23.41      3.51 o
   1   5   9      144.20      118.28     11.21 o
   2   5   9        6.91        9.64      2.41 o
   3   5   9      269.55      302.99     10.01 o
   4   5   9      595.81      647.13     12.98 o
   5   5   9       57.08       65.37      4.95 o
   6   5   9       46.35       43.93      4.30 o
   7   5   9      639.74      644.61     11.71 o
   8   5   9     1156.38     1186.73     25.86 o
   9   5   9     1229.96     1153.06     39.14 o
  10   5   9      607.43      606.58     30.17 o
  11   5   9        9.22        3.40      7.08 o
  12   5   9      365.98      330.19     21.78 o
  13   5   9       32.66       29.77      8.95 o
  14   5   9      211.15      209.92     24.75 o
  -9   6   9       29.59       42.29     18.83 o
  -8   6   9       96.22       82.27     13.34 o
  -7   6   9      348.11      385.01     25.64 o
  -6   6   9       25.03       19.33      8.77 o
  -5   6   9      177.39      184.85     16.92 o
  -4   6   9      287.05      271.25     18.70 o
  -3   6   9     1717.88     1750.41     30.32 o
  -2   6   9      457.24      453.67     18.36 o
  -1   6   9        5.00        6.47      3.73 o
   0   6   9      713.06      724.23     18.62 o
   1   6   9     3356.47     3471.87     43.36 o
   2   6   9        4.16        5.04      2.88 o
   3   6   9      216.50      208.25      7.63 o
   4   6   9      446.10      432.51      9.67 o
   5   6   9     1271.76     1309.86     25.96 o
   6   6   9     1023.43     1024.65     18.69 o
   7   6   9      188.27      194.90      7.50 o
   8   6   9      113.79      102.73      8.60 o
   9   6   9      133.64      115.91      7.43 o
  10   6   9      180.74      166.43     12.44 o
  11   6   9     2405.08     2407.92     72.51 o
  12   6   9        2.15       -4.85      6.05 o
  13   6   9       80.95       96.31     12.87 o
  14   6   9        4.33       -9.48     15.62 o
  15   6   9        1.66       12.74     12.57 o
  -8   7   9     1419.79     1511.10     90.87 o
  -7   7   9        1.41        9.80      7.75 o
  -6   7   9      318.56      321.53     23.13 o
  -5   7   9      116.04      114.25     13.83 o
  -4   7   9       41.04       32.03      8.30 o
  -3   7   9      270.75      277.36     12.54 o
  -2   7   9      393.23      405.64     18.16 o
  -1   7   9       21.39       14.80      4.54 o
   0   7   9      174.84      190.33     10.12 o
   1   7   9      183.84      142.98      8.77 o
   2   7   9      150.85      125.33      7.86 o
   3   7   9     1813.40     1819.76     27.24 o
   4   7   9       10.93       12.82      2.63 o
   5   7   9       79.41       67.54      4.67 o
   6   7   9      361.59      352.22     14.17 o
   7   7   9        8.57        4.06      2.02 o
   8   7   9      727.57      723.84     19.37 o
   9   7   9      604.13      629.23     17.94 o
  10   7   9      165.23      161.03     12.07 o
  11   7   9      349.55      343.09     18.18 o
  12   7   9      107.10      110.50     12.93 o
  13   7   9      336.04      382.45     23.90 o
  14   7   9      486.02      568.63     37.76 o
  15   7   9      134.05      134.05     28.25 o
  -7   8   9        2.14        2.17      7.78 o
  -6   8   9      243.71      222.29     19.70 o
  -5   8   9      446.42      466.71     26.89 o
  -4   8   9       25.53       33.59      7.67 o
  -3   8   9      510.84      513.90     22.02 o
  -2   8   9      543.10      565.49     22.00 o
  -1   8   9        2.37        4.12      4.90 o
   0   8   9     1248.82     1269.20     29.80 o
   1   8   9     3787.62     3890.24     44.78 o
   2   8   9     2043.40     2165.12     33.96 o
   3   8   9        6.70        6.99      4.04 o
   4   8   9      199.91      219.37      7.79 o
   5   8   9       10.49       10.50      2.48 o
   6   8   9     3209.67     3249.36     37.03 o
   7   8   9        8.88        9.05      3.02 o
   8   8   9        8.89        7.22      2.85 o
   9   8   9      312.32      321.20     12.10 o
  10   8   9       70.40       70.94      8.61 o
  11   8   9       81.81       71.09      9.13 o
  12   8   9       13.84       16.00      5.86 o
  13   8   9       16.69        9.50      9.13 o
  14   8   9      193.27      205.08     29.39 o
  15   8   9       18.49       -2.05     11.10 o
  -7   9   9      959.26     1090.29     56.73 o
  -6   9   9      656.46      701.80     35.00 o
  -5   9   9       47.22       41.88      8.62 o
  -4   9   9       26.05       29.19      7.58 o
  -3   9   9      426.41      463.31     21.82 o
  -2   9   9       30.51       27.30      5.97 o
  -1   9   9       31.64       30.92      6.61 o
   0   9   9      224.15      226.98     13.46 o
   1   9   9     1346.71     1380.59     30.70 o
   2   9   9       56.01       48.43      5.76 o
   3   9   9      330.41      318.05     11.53 o
   4   9   9     1455.48     1457.73     27.33 o
   5   9   9      806.16      879.23     37.26 o
   6   9   9      389.81      420.73     15.23 o
   7   9   9      831.46      835.16     21.61 o
   8   9   9       76.42       76.14      7.09 o
   9   9   9     2243.83     2302.51     33.49 o
  10   9   9        1.37       -1.19      4.34 o
  11   9   9      775.43      790.78     27.31 o
  12   9   9      949.01      956.45     33.73 o
  13   9   9       66.95       70.40     16.77 o
  14   9   9      287.17      276.10     26.32 o
  15   9   9       11.27      -10.85     10.85 o
  -6  10   9      102.18       98.69     15.20 o
  -5  10   9      256.38      265.31     18.91 o
  -4  10   9      900.55      947.44     39.51 o
  -3  10   9      131.24      117.01     12.71 o
  -2  10   9       71.26       57.36      8.34 o
  -1  10   9      118.94      101.61     10.12 o
   0  10   9      570.83      531.89     20.93 o
   1  10   9     1484.53     1476.86     33.02 o
   2  10   9       10.81        8.89      5.14 o
   3  10   9       51.53       44.21      5.16 o
   4  10   9     2913.85     3025.96     30.29 o
   5  10   9     2119.41     2102.87     31.19 o
   6  10   9       19.18       16.44      4.35 o
   7  10   9      857.13      886.10     22.64 o
   8  10   9       31.62       25.34      4.72 o
   9  10   9      165.87      174.04     11.72 o
  10  10   9        0.81       -4.60      4.60 o
  11  10   9       35.23       22.40      6.10 o
  12  10   9     1008.97     1025.96     39.23 o
  13  10   9        8.11        7.67      5.43 o
  -5  11   9      375.88      391.18     23.02 o
  -4  11   9      313.61      281.98     19.21 o
  -3  11   9       25.74       17.87      6.61 o
  -2  11   9      275.85      270.09     18.45 o
  -1  11   9      683.03      673.24     27.85 o
   0  11   9      659.36      652.23     23.91 o
   1  11   9       10.56       12.37      5.24 o
   2  11   9      693.19      685.22     20.22 o
   3  11   9       94.44       93.61      7.84 o
   4  11   9     2482.66     2519.67     29.41 o
   5  11   9        1.98       -3.64      3.64 o
   6  11   9      227.05      213.03     11.06 o
   7  11   9     2168.28     2215.84     35.62 o
   8  11   9      609.23      623.74     19.66 o
   9  11   9      261.52      260.35     13.17 o
  10  11   9       66.75       62.15     13.28 o
  11  11   9        8.65        2.65      6.99 o
  12  11   9      485.30      508.87     28.65 o
  13  11   9      737.69      700.97     34.46 o
  -4  12   9       95.29      100.35     14.24 o
  -3  12   9       22.65       11.40      6.58 o
  -2  12   9       56.08       69.14      9.74 o
  -1  12   9     1145.50     1112.61     33.42 o
   0  12   9      136.49      132.61     11.58 o
   1  12   9       35.28       26.10      6.77 o
   2  12   9      246.63      220.11     12.13 o
   3  12   9      111.16      104.50      8.35 o
   4  12   9      104.50      102.61      8.06 o
   5  12   9        1.70       -7.00      7.00 o
   6  12   9     1076.21     1023.71     40.00 o
   7  12   9       94.89      106.26     11.97 o
   8  12   9       10.30        1.49      4.94 o
   9  12   9       82.92      101.93     14.01 o
  10  12   9        1.45       -8.52      8.52 o
  11  12   9        7.93       -0.15      7.61 o
  12  12   9        4.25       23.57     10.35 o
  13  12   9       12.70        1.73      5.48 o
  -3  13   9        3.91        4.74     10.31 o
  -2  13   9        6.37       -1.89      6.67 o
  -1  13   9      146.31      135.53     15.88 o
   0  13   9        4.98       10.52      6.73 o
   1  13   9      460.02      444.74     20.25 o
   2  13   9      174.59      186.80     11.65 o
   3  13   9       54.39       60.31      6.75 o
   4  13   9      454.63      431.03     28.73 o
   5  13   9       76.31       59.83     11.39 o
   6  13   9      168.67      121.83     19.17 o
   7  13   9        2.74       -2.97      9.30 o
   8  13   9       54.13       49.88     10.28 o
   9  13   9     1581.11     1597.05     50.82 o
  10  13   9        5.62        9.32     12.05 o
  11  13   9      155.63      190.46     31.80 o
  12  13   9        6.79       -5.20     14.27 o
  -2  14   9        0.67       -8.91      8.91 o
  -1  14   9       66.22       33.80     13.43 o
   0  14   9      127.00      101.15     14.16 o
   1  14   9       96.09       86.36     15.17 o
   2  14   9       72.34       78.72      9.92 o
   3  14   9      381.36      364.20     19.49 o
   4  14   9      615.29      591.82     29.54 o
   5  14   9        0.88       -1.33      5.77 o
   6  14   9        0.40       -7.27      7.27 o
   7  14   9        2.66        8.70     12.42 o
   8  14   9        2.85        2.27      6.05 o
   9  14   9      105.09      102.42     14.23 o
  10  14   9        1.74       -3.38     10.62 o
  11  14   9       92.84      104.21     25.25 o
  12  14   9      343.01      317.48     29.41 o
  -1  15   9      110.36      151.76     28.63 o
   0  15   9       32.30       12.63      9.06 o
   1  15   9       48.79       44.90     10.22 o
   2  15   9        0.56       -7.63      7.63 o
   3  15   9        2.06       -5.34      5.53 o
   4  15   9      669.92      691.35     49.06 o
   5  15   9      306.04      272.31     26.49 o
   6  15   9       63.53       60.89     12.13 o
   7  15   9      764.90      811.34     40.94 o
   8  15   9      274.99      279.07     42.21 o
   9  15   9      199.65      187.70     24.72 o
  10  15   9       73.21       85.91     24.07 o
  11  15   9       16.51        1.56     11.42 o
   0  16   9       39.74       22.72     15.49 o
   1  16   9      116.14       84.06     13.29 o
   2  16   9      240.41      193.69     16.21 o
   3  16   9      218.85      215.24     20.36 o
   4  16   9       48.65       26.98      8.87 o
   5  16   9      130.89      126.39     18.47 o
   6  16   9       97.47      109.93     17.82 o
   7  16   9      742.71      776.67     64.56 o
   8  16   9      135.86      128.29     24.56 o
   9  16   9        0.92       -3.38      6.72 o
  10  16   9      525.15      544.40     55.62 o
   2  17   9      765.37      860.31     60.00 o
   4  17   9      595.71      602.65     78.56 o
   5  17   9        2.14       -4.05     16.05 o
   6  17   9        2.07        7.05     14.99 o
   7  17   9      536.43      552.85     36.87 o
   8  17   9      233.32      209.13     29.79 o
   9  17   9       92.53       82.51     18.34 o
   8  18   9       70.59       72.39     18.54 o
   9  18   9       30.38       -7.01      9.66 o
  -3 -14  10      216.32      259.17     26.10 o
  -2 -14  10       20.66       28.76     10.12 o
  -1 -14  10       74.28       69.86     14.52 o
   0 -14  10      231.21      272.30     26.31 o
   1 -14  10      566.11      654.07     38.79 o
   2 -14  10        1.63      -14.13     14.13 o
  -6 -13  10        5.85       19.65     14.99 o
  -5 -13  10        1.30       -2.38      8.23 o
  -4 -13  10      758.74      854.07     71.75 o
  -3 -13  10       51.01       59.92     13.97 o
  -2 -13  10        2.73       -3.71      7.91 o
  -1 -13  10       43.51       72.28     13.42 o
   0 -13  10        7.18        1.20      6.52 o
   1 -13  10        4.88        5.22      6.46 o
   2 -13  10        0.20        8.48      6.70 o
   3 -13  10       74.45       56.12     16.12 o
   4 -13  10      446.97      414.25     48.95 o
  -8 -12  10      228.71      239.49     37.72 o
  -7 -12  10      145.84      156.76     20.63 o
  -6 -12  10      158.92      188.35     21.96 o
  -5 -12  10      168.60      177.73     21.23 o
  -4 -12  10      658.71      747.95     41.06 o
  -3 -12  10       11.21        4.20     11.20 o
  -2 -12  10      545.87      543.72     32.89 o
  -1 -12  10      159.95      126.45     12.80 o
   0 -12  10        5.37       -5.91      5.91 o
   1 -12  10       74.67       79.40     10.56 o
   2 -12  10      344.11      343.99     22.54 o
   3 -12  10      371.30      349.05     32.39 o
   4 -12  10       11.56       -1.28     11.86 o
   5 -12  10      142.17      137.06     21.32 o
  -9 -11  10        3.96       -5.74     10.12 o
  -8 -11  10      116.94      142.96     20.27 o
  -7 -11  10      444.83      508.77     34.89 o
  -6 -11  10       89.10       95.80     15.88 o
  -5 -11  10        2.50        7.98      7.07 o
  -4 -11  10       37.16       32.09     17.17 o
  -3 -11  10       61.62       39.54     11.24 o
  -2 -11  10       11.97        5.18      5.88 o
  -1 -11  10      743.53      754.95     29.25 o
   0 -11  10       13.40       17.34      6.27 o
   1 -11  10      206.45      187.77     15.04 o
   2 -11  10        7.66       -2.64      9.26 o
   3 -11  10      373.05      379.69     19.41 o
   4 -11  10       36.54       29.37      7.97 o
   5 -11  10      192.48      200.93     21.53 o
   6 -11  10       91.07       88.27     17.39 o
   7 -11  10       45.10      -10.46     10.46 o
 -10 -10  10       51.94       90.03     21.74 o
  -9 -10  10       85.75       98.87     17.24 o
  -8 -10  10      217.66      189.59     15.41 o
  -7 -10  10      999.60     1074.07     34.61 o
  -6 -10  10      283.26      304.85     21.01 o
  -5 -10  10       43.12       42.86      8.95 o
  -4 -10  10      451.49      448.74     41.80 o
  -3 -10  10        0.90        0.39     13.88 o
  -2 -10  10        2.60        4.42      6.81 o
  -1 -10  10       64.89       92.60     11.21 o
   0 -10  10       15.60        8.46      6.01 o
   1 -10  10      411.37      395.63     18.35 o
   2 -10  10       30.04       28.58      6.03 o
   3 -10  10        6.62       -3.84      4.96 o
   4 -10  10        7.75        4.93      5.02 o
   5 -10  10      187.90      180.99     17.61 o
   6 -10  10       94.36       89.85     12.84 o
   7 -10  10       39.65       29.09     11.25 o
  -9  -9  10        3.31        8.86      6.43 o
  -8  -9  10       12.16        2.62      8.13 o
  -7  -9  10       32.11       28.25      9.94 o
  -6  -9  10      102.53      109.66     10.82 o
  -5  -9  10       70.19       56.59      8.45 o
  -4  -9  10     1124.03     1189.67     32.56 o
  -3  -9  10       88.55       92.55      8.87 o
  -2  -9  10      645.83      630.39     23.96 o
  -1  -9  10     1430.00     1399.21     48.62 o
   0  -9  10     1311.38     1349.42     36.85 o
   1  -9  10       31.71       21.38      5.33 o
   2  -9  10        0.11       -1.25      4.51 o
   3  -9  10      518.03      551.69     21.54 o
   4  -9  10     1604.74     1718.88     68.57 o
   5  -9  10       34.07       25.23      8.10 o
   6  -9  10       44.80       34.62     11.55 o
   7  -9  10        5.23       -2.04     13.37 o
   8  -9  10      490.82      553.73     52.52 o
 -10  -8  10      195.75      189.14     32.56 o
  -9  -8  10     2170.27     2372.38     53.56 o
  -8  -8  10      347.79      348.07     22.88 o
  -7  -8  10       33.32       29.90      6.55 o
  -6  -8  10        5.02        8.02      4.89 o
  -5  -8  10      146.97      172.74     12.84 o
  -4  -8  10      329.13      360.48     17.75 o
  -3  -8  10       10.51        6.72      4.23 o
  -2  -8  10        3.41        8.16      4.46 o
  -1  -8  10     1402.19     1415.40     30.03 o
   0  -8  10       35.56       24.92      6.58 o
   1  -8  10       48.65       42.35      5.69 o
   2  -8  10        1.54        1.11      4.23 o
   3  -8  10     1135.27     1142.64     29.30 o
   4  -8  10      316.27      301.81     15.56 o
   5  -8  10       61.02       65.26     10.88 o
   6  -8  10      191.36      182.02     17.35 o
   7  -8  10      536.85      572.07     32.19 o
   8  -8  10      519.04      514.26     37.23 o
   9  -8  10       62.64       58.94     19.58 o
 -10  -7  10      178.57      174.35     22.36 o
  -9  -7  10      244.66      252.15     17.55 o
  -8  -7  10        6.84       12.35      8.19 o
  -7  -7  10       13.33        3.60      6.28 o
  -6  -7  10     2631.02     2780.14     51.60 o
  -5  -7  10       77.90       82.11     10.85 o
  -4  -7  10      289.93      315.21     16.18 o
  -3  -7  10       24.25       24.12      5.47 o
  -2  -7  10        7.48        6.51      4.37 o
  -1  -7  10     1766.20     1865.52     34.36 o
   0  -7  10      612.07      657.21     19.03 o
   1  -7  10      365.91      343.37     12.80 o
   2  -7  10      336.00      336.03     15.25 o
   3  -7  10      535.17      546.88     19.63 o
   4  -7  10        4.68        7.38      3.98 o
   5  -7  10      897.03      903.20     34.04 o
   6  -7  10        1.57        8.80      6.58 o
   7  -7  10        1.78        4.05      7.09 o
   8  -7  10       22.70       23.41      9.09 o
   9  -7  10       23.12       24.89     10.61 o
 -10  -6  10       65.98       78.29     16.57 o
  -9  -6  10      444.79      454.90     27.99 o
  -8  -6  10       12.86       28.65      6.74 o
  -7  -6  10       40.26       33.13      7.21 o
  -6  -6  10      949.55      968.00     31.14 o
  -5  -6  10      185.15      167.40     10.61 o
  -4  -6  10      178.87      202.38     15.65 o
  -3  -6  10       29.58       26.10      8.25 o
  -2  -6  10      241.53      199.28     11.96 o
  -1  -6  10      356.17      296.24     13.91 o
   0  -6  10      213.29      171.20     10.10 o
   1  -6  10      267.56      255.71     12.34 o
   2  -6  10      668.08      757.15     27.39 o
   3  -6  10      684.48      684.87     22.20 o
   4  -6  10      122.41       95.98      8.46 o
   5  -6  10        6.38        3.72      4.24 o
   6  -6  10      432.40      437.20     30.41 o
   7  -6  10       27.56        6.30      6.04 o
   8  -6  10      210.01      192.85     17.65 o
   9  -6  10        6.40       -5.35      9.84 o
  10  -6  10        4.35      -12.86     12.86 o
 -10  -5  10       37.73       45.40     11.37 o
  -9  -5  10      568.33      668.19     33.40 o
  -8  -5  10       61.93       62.91      8.94 o
  -7  -5  10      327.19      347.34     19.00 o
  -6  -5  10     1519.96     1578.82     40.69 o
  -5  -5  10      126.85      129.95      9.21 o
  -4  -5  10      361.85      346.51     14.65 o
  -3  -5  10     1212.48     1245.82     35.57 o
  -2  -5  10        2.50        5.20      5.17 o
  -1  -5  10      409.80      329.01     17.37 o
   0  -5  10       13.66       10.43      3.83 o
   1  -5  10      577.98      496.65     14.43 o
   2  -5  10      735.30      735.66     17.75 o
   3  -5  10      554.38      550.12     17.88 o
   4  -5  10      488.33      547.79     17.92 o
   5  -5  10       66.25       59.62      6.45 o
   6  -5  10       21.78        2.23      5.71 o
   7  -5  10        1.74        4.30      6.10 o
   8  -5  10      266.27      278.04     20.48 o
   9  -5  10       47.06       14.42      6.08 o
  10  -5  10        1.57       -8.75      8.95 o
  11  -5  10        1.99       15.38     16.07 o
 -10  -4  10       42.11       42.16     10.91 o
  -9  -4  10      299.79      303.27     29.75 o
  -8  -4  10       20.80       19.99      6.25 o
  -7  -4  10       29.39       15.74      5.65 o
  -6  -4  10       37.72       27.56      7.14 o
  -5  -4  10      167.49      151.57      9.57 o
  -4  -4  10      787.25      735.14     20.48 o
  -3  -4  10        7.91        2.85      3.83 o
  -2  -4  10       57.88       72.02      7.83 o
  -1  -4  10     1305.99     1287.57     33.54 o
   0  -4  10       68.28       61.30      5.66 o
   1  -4  10        0.25        0.20      1.26 o
   2  -4  10       91.04       67.65      4.72 o
   3  -4  10     2148.18     2239.63     30.64 o
   4  -4  10       39.23       27.54      4.85 o
   5  -4  10       30.15       21.73      5.98 o
   6  -4  10     1083.17     1051.09     34.36 o
   7  -4  10     1859.33     1901.41     52.59 o
   8  -4  10      535.37      547.55     23.91 o
   9  -4  10       72.90       73.01      9.92 o
  10  -4  10       56.12       50.33     10.40 o
  11  -4  10      328.98      342.58     32.16 o
  12  -4  10      348.60      294.03     41.33 o
 -10  -3  10        6.04        3.05      7.10 o
  -9  -3  10      350.34      376.24     25.75 o
  -8  -3  10      116.05      103.89     13.90 o
  -7  -3  10       44.31       46.91      7.51 o
  -6  -3  10     1864.23     1930.85     41.52 o
  -5  -3  10       75.11       77.14      6.81 o
  -4  -3  10       10.78        9.49      3.77 o
  -3  -3  10       36.56       24.52      4.72 o
  -2  -3  10     2417.84     2353.29     35.14 o
  -1  -3  10     1922.58     1934.22     35.31 o
   0  -3  10      479.42      472.62     12.41 o
   1  -3  10      137.60      117.05      6.93 o
   2  -3  10      304.75      313.08      8.33 o
   3  -3  10      306.85      287.65      9.17 o
   4  -3  10      553.42      569.33     18.06 o
   5  -3  10      526.34      533.96     15.45 o
   6  -3  10     1590.62     1602.46     53.40 o
   7  -3  10     1004.14     1002.15     29.88 o
   8  -3  10       94.50       85.09      9.94 o
   9  -3  10      231.28      236.77     16.14 o
  10  -3  10      297.14      259.54     17.68 o
  11  -3  10      646.74      635.14     44.98 o
  12  -3  10      160.22      166.45     31.62 o
 -10  -2  10       17.42       17.29     11.43 o
  -9  -2  10      256.09      244.39     26.99 o
  -8  -2  10      238.59      230.82     19.83 o
  -7  -2  10      185.01      176.26     13.09 o
  -6  -2  10      877.99      939.45     28.80 o
  -5  -2  10      333.20      347.55     17.41 o
  -4  -2  10      479.85      469.16     15.77 o
  -3  -2  10     2515.75     2530.37     36.23 o
  -2  -2  10     1498.45     1513.82     27.77 o
  -1  -2  10      461.16      459.66     15.18 o
   0  -2  10     2057.69     1969.95     37.32 o
   1  -2  10      716.06      713.55     16.20 o
   2  -2  10     2597.53     2575.93     53.93 o
   3  -2  10     1223.00     1189.74     16.15 o
   4  -2  10        5.41        4.41      2.03 o
   5  -2  10      120.07      110.86      6.42 o
   6  -2  10     1590.64     1587.14     44.80 o
   7  -2  10      401.15      387.75     18.37 o
   8  -2  10     1648.56     1635.11     38.53 o
   9  -2  10       93.44       83.02     10.08 o
  10  -2  10      189.42      194.39     14.97 o
  11  -2  10      128.40      131.04     15.25 o
  12  -2  10       84.73       98.69     14.49 o
 -10  -1  10        3.29       16.04     14.66 o
  -9  -1  10      718.66      666.81     34.08 o
  -8  -1  10      138.83      127.96     15.46 o
  -7  -1  10      174.30      151.33     15.46 o
  -6  -1  10      822.25      861.29     27.15 o
  -5  -1  10     2187.74     2240.34     42.56 o
  -4  -1  10     1218.20     1221.46     24.88 o
  -3  -1  10     5368.67     5426.81     55.81 o
  -2  -1  10     1698.88     1703.46     29.25 o
  -1  -1  10      912.88      939.28     21.41 o
   0  -1  10       15.64       12.24      3.44 o
   1  -1  10     1717.71     1765.07     24.22 o
   2  -1  10      398.88      426.83     10.75 o
   3  -1  10      945.89      910.80     20.50 o
   4  -1  10      755.29      742.36     11.66 o
   5  -1  10       53.45       49.27      3.79 o
   6  -1  10      728.78      695.12     22.69 o
   7  -1  10       59.29       51.49      7.42 o
   8  -1  10        2.48        2.97      4.49 o
   9  -1  10      929.96      943.77     29.92 o
  10  -1  10       49.49       37.19     10.54 o
  11  -1  10      734.83      766.35     40.15 o
  12  -1  10       21.55        7.08      7.02 o
  13  -1  10      245.67      282.77     39.02 o
 -10   0  10        5.12        0.84      9.60 o
  -9   0  10      368.02      410.61     27.15 o
  -8   0  10      358.49      402.03     25.82 o
  -7   0  10       22.11       11.30      8.12 o
  -6   0  10      389.94      424.05     18.98 o
  -5   0  10      485.27      525.79     25.90 o
  -4   0  10      124.32      114.53      6.21 o
  -3   0  10     1651.89     1489.02     55.35 o
  -2   0  10     6283.01     6236.54     55.28 o
  -1   0  10      309.07      299.85     13.60 o
   0   0  10     1930.53     1866.33     29.16 o
   1   0  10     1705.22     1600.42     22.34 o
   2   0  10      655.92      637.10     13.08 o
   3   0  10     1430.54     1370.56     21.19 o
   4   0  10        0.35        0.49      1.91 o
   5   0  10        1.02        2.68      1.23 o
   6   0  10        4.55        3.70      2.32 o
   7   0  10       10.52        7.70      4.70 o
   8   0  10       83.06       84.19     13.21 o
   9   0  10      235.43      210.10     14.50 o
  10   0  10      309.60      326.14     18.29 o
  11   0  10       11.75        2.87      5.34 o
  12   0  10       57.23       75.84     12.26 o
  13   0  10        1.83        0.72      9.59 o
 -10   1  10        4.15       12.02     16.80 o
  -9   1  10      169.71      204.09     19.92 o
  -8   1  10      294.29      266.77     21.48 o
  -7   1  10       86.02       84.46     11.94 o
  -6   1  10      286.51      298.54     20.73 o
  -5   1  10        0.41       -0.13      4.51 o
  -4   1  10      620.57      613.63     14.85 o
  -3   1  10      270.66      246.05      9.16 o
  -2   1  10      663.32      659.26     16.67 o
  -1   1  10       46.06       35.97      4.09 o
   0   1  10     1006.24     1013.20     15.61 o
   1   1  10     2372.84     2355.17     22.41 o
   2   1  10      703.73      740.62     11.60 o
   3   1  10      184.84      155.27      6.53 o
   4   1  10      657.65      642.90     11.33 o
   5   1  10      164.34      151.48      3.98 o
   6   1  10     1724.77     1672.81     29.07 o
   7   1  10      643.10      641.22     27.65 o
   8   1  10       65.19       62.67      9.48 o
   9   1  10      250.19      232.98     16.92 o
  10   1  10      564.61      520.22     26.21 o
  11   1  10      207.68      227.51     15.77 o
  12   1  10        2.29       -5.08      6.40 o
  13   1  10        0.60       18.28     10.74 o
  -9   2  10      171.24      159.12     29.91 o
  -8   2  10      196.95      180.12     18.51 o
  -7   2  10      532.97      543.34     36.46 o
  -6   2  10     1252.30     1237.84     41.42 o
  -5   2  10      102.19       88.65      8.83 o
  -4   2  10        6.49        8.30      3.13 o
  -3   2  10      528.09      529.74     14.11 o
  -2   2  10        3.25        1.93      2.77 o
  -1   2  10      347.74      358.27     10.79 o
   0   2  10      480.23      454.06     11.02 o
   1   2  10     1607.39     1633.98     21.01 o
   2   2  10       57.79       55.99      3.80 o
   3   2  10       14.84       18.85      2.34 o
   4   2  10      623.04      636.07     10.87 o
   5   2  10      762.30      687.73     18.73 o
   6   2  10      384.08      409.80     13.71 o
   7   2  10       52.17       58.06      8.58 o
   8   2  10     1686.87     1661.08     43.05 o
   9   2  10       39.68       58.03      9.43 o
  10   2  10      553.42      598.57     27.58 o
  11   2  10        8.36       14.74      7.34 o
  12   2  10      137.60      152.67     15.98 o
  13   2  10      168.31      180.28     17.92 o
  -9   3  10      106.52      155.76     31.39 o
  -8   3  10      769.53      794.09     39.19 o
  -7   3  10        7.57        8.79      9.62 o
  -6   3  10       74.33       87.46     12.51 o
  -5   3  10      431.43      420.69     23.99 o
  -4   3  10        0.81       -1.16      3.38 o
  -3   3  10      502.54      526.21     14.61 o
  -2   3  10      329.06      324.03      9.05 o
  -1   3  10       37.23       23.63      2.87 o
   0   3  10      343.25      349.92      9.95 o
   1   3  10      357.98      343.15     10.98 o
   2   3  10      291.15      332.85      8.75 o
   3   3  10      641.51      617.11     12.55 o
   4   3  10      607.41      584.06     10.33 o
   5   3  10      535.19      556.42     11.86 o
   6   3  10      987.13      962.05     21.61 o
   7   3  10     1799.57     1818.89     26.03 o
   8   3  10     2032.88     2027.22     76.66 o
   9   3  10      435.51      457.94     30.49 o
  10   3  10      493.18      493.83     24.79 o
  11   3  10     2519.22     2572.15     58.39 o
  12   3  10        9.24        0.96      6.92 o
  13   3  10      273.16      260.49     21.32 o
  14   3  10       88.57      118.10     27.45 o
  -9   4  10       68.07       66.44     22.12 o
  -8   4  10      690.91      782.85     37.37 o
  -7   4  10       21.56       18.69      8.47 o
  -6   4  10      828.58      876.62     36.31 o
  -5   4  10      312.02      351.03     22.28 o
  -4   4  10       76.11       83.75     10.09 o
  -3   4  10      165.27      164.54      9.72 o
  -2   4  10     2221.53     2335.40     30.68 o
  -1   4  10      630.27      624.80     13.50 o
   0   4  10       52.12       40.91      5.55 o
   1   4  10      191.67      165.89      7.41 o
   2   4  10       88.41       85.54      8.79 o
   3   4  10     1490.11     1508.08     29.98 o
   4   4  10      222.15      218.64      6.69 o
   5   4  10       80.39       72.95      5.76 o
   6   4  10     4020.88     4134.80     36.48 o
   7   4  10       30.73       32.45      4.21 o
   8   4  10        0.44        1.48      1.48 o
   9   4  10       78.24       76.60     10.44 o
  10   4  10      197.56      224.74     21.49 o
  11   4  10      579.84      602.29     37.74 o
  12   4  10      384.32      399.76     29.96 o
  13   4  10      654.16      688.82     33.16 o
  14   4  10       52.20       76.12     22.20 o
  -8   5  10      697.52      724.62     36.75 o
  -7   5  10      400.89      472.25     28.83 o
  -6   5  10       26.07       25.26      8.73 o
  -5   5  10      835.29      847.14     34.60 o
  -4   5  10       18.95       23.72      6.97 o
  -3   5  10      808.91      809.58     21.33 o
  -2   5  10     1629.91     1630.05     26.51 o
  -1   5  10       22.47       26.10      4.57 o
   0   5  10       16.14        9.26      3.33 o
   1   5  10     1209.16     1201.18     22.76 o
   2   5  10      108.36       91.64      7.82 o
   3   5  10      158.48      152.52      7.59 o
   4   5  10      517.99      519.14     12.32 o
   5   5  10      359.87      350.83     10.37 o
   6   5  10     5722.02     5811.16     63.24 o
   7   5  10      149.16      146.93      8.28 o
   8   5  10      358.78      352.50     12.25 o
   9   5  10     1500.52     1459.42     46.04 o
  10   5  10     1277.18     1372.99     47.43 o
  11   5  10      341.11      309.81     20.51 o
  12   5  10        7.91       12.41      6.20 o
  13   5  10       67.04       57.99     10.80 o
  14   5  10      109.67      109.88     29.36 o
  -8   6  10       75.26       69.62     21.68 o
  -7   6  10      212.45      218.56     25.34 o
  -6   6  10      331.30      321.36     24.11 o
  -5   6  10      151.69      154.04     15.75 o
  -4   6  10      861.24      881.86     28.93 o
  -3   6  10      679.96      728.75     20.55 o
  -2   6  10      563.58      577.40     21.81 o
  -1   6  10       28.70       13.89      4.20 o
   0   6  10       95.21      109.34      7.87 o
   1   6  10     5025.48     4950.09     48.13 o
   2   6  10       49.71       48.33      6.23 o
   3   6  10      405.02      405.35     11.01 o
   4   6  10      163.19      149.52      7.24 o
   5   6  10       13.27       11.42      3.41 o
   6   6  10        8.57       13.41      2.95 o
   7   6  10      126.96      118.99      7.94 o
   8   6  10        8.83        9.63      4.64 o
   9   6  10      983.84     1010.99     28.41 o
  10   6  10      388.92      391.92     18.83 o
  11   6  10       14.27        0.81      7.01 o
  12   6  10      110.53      125.41     20.76 o
  13   6  10      400.97      434.33     26.23 o
  14   6  10      235.15      290.10     22.26 o
  -7   7  10      185.25      207.80     19.85 o
  -6   7  10       17.57       21.88      8.54 o
  -5   7  10       57.23       52.28      8.58 o
  -4   7  10     1990.27     2058.69     45.28 o
  -3   7  10      938.64      979.78     29.84 o
  -2   7  10       45.68       37.94      7.14 o
  -1   7  10       71.00       74.00      8.92 o
   0   7  10      582.12      628.55     20.08 o
   1   7  10     2510.45     2601.34     36.20 o
   2   7  10      459.58      448.43     14.65 o
   3   7  10        0.19        4.46      2.77 o
   4   7  10     2293.17     2228.42     24.63 o
   5   7  10      658.21      639.50     19.87 o
   6   7  10      112.02      110.50     11.36 o
   7   7  10      484.45      445.85     14.96 o
   8   7  10       12.57        6.92      3.98 o
   9   7  10      630.92      657.32     18.51 o
  10   7  10        3.70        0.64      4.84 o
  11   7  10       50.08       42.15      7.21 o
  12   7  10       14.89        2.81      5.99 o
  13   7  10        7.79       14.01      7.35 o
  14   7  10       96.34      127.32     15.22 o
  15   7  10      162.17      214.26     34.92 o
  -7   8  10        4.57       11.13     14.97 o
  -6   8  10      292.42      298.83     20.18 o
  -5   8  10        9.21       15.43      7.75 o
  -4   8  10      248.00      242.71     16.64 o
  -3   8  10        9.57        1.40      5.04 o
  -2   8  10       49.47       34.32      7.06 o
  -1   8  10      187.36      178.62     13.79 o
   0   8  10      883.35      865.81     25.41 o
   1   8  10        7.40        2.35      3.74 o
   2   8  10       10.45       10.37      4.01 o
   3   8  10      413.93      432.02     14.59 o
   4   8  10      742.96      719.20     17.58 o
   5   8  10       48.52       52.78      4.56 o
   6   8  10       35.03       29.11      7.54 o
   7   8  10     1433.38     1443.13     30.45 o
   8   8  10      157.92      155.84      9.54 o
   9   8  10       46.32       37.22      5.25 o
  10   8  10      182.85      189.08     13.35 o
  11   8  10       97.85       99.35     10.58 o
  12   8  10      564.65      551.01     24.35 o
  13   8  10       76.54       82.36     14.71 o
  14   8  10      220.69      238.52     20.38 o
  15   8  10      277.20      333.38     42.79 o
  -6   9  10       68.53       60.66     11.87 o
  -5   9  10        1.47        4.14      5.63 o
  -4   9  10       27.15       27.02      7.40 o
  -3   9  10      230.37      240.71     16.42 o
  -2   9  10      556.66      565.55     23.39 o
  -1   9  10      462.91      443.82     32.80 o
   0   9  10       78.71       63.41      7.80 o
   1   9  10     2557.39     2488.01     42.38 o
   2   9  10       62.71       56.78      6.28 o
   3   9  10        6.25       13.40      3.60 o
   4   9  10        2.21        1.70      4.42 o
   5   9  10      185.97      166.97      8.30 o
   6   9  10     1747.17     1866.55     29.92 o
   7   9  10      297.91      310.36     12.40 o
   8   9  10       22.60       27.41      4.31 o
   9   9  10       13.71        6.77      4.07 o
  10   9  10        2.88        1.89      5.02 o
  11   9  10       30.35       21.92      5.91 o
  12   9  10        4.31        1.64      6.59 o
  13   9  10      184.79      206.35     18.08 o
  14   9  10      143.01      139.20     36.75 o
  -6  10  10        6.35        0.09     24.71 o
  -5  10  10       60.64       45.71      9.45 o
  -4  10  10       87.07       79.01     10.98 o
  -3  10  10      198.18      218.50     16.36 o
  -2  10  10        4.89       10.18      5.80 o
  -1  10  10      113.93      103.12     10.79 o
   0  10  10        5.90        5.11      4.71 o
   1  10  10     1054.99     1019.11     28.25 o
   2  10  10      442.07      474.01     18.64 o
   3  10  10       13.59       12.70      4.10 o
   4  10  10      602.24      592.14     17.59 o
   5  10  10      323.25      302.92     13.74 o
   6  10  10     1164.79     1203.63     24.65 o
   7  10  10       42.69       41.50      5.34 o
   8  10  10      108.18      112.39      7.91 o
   9  10  10     1376.24     1517.06     27.92 o
  10  10  10       27.15        8.29      4.62 o
  11  10  10       50.21       57.92      8.67 o
  12  10  10       10.47       -2.47      7.67 o
  13  10  10      578.69      562.97     49.74 o
  14  10  10       36.58        2.86     11.80 o
  -5  11  10       16.30       28.65     11.85 o
  -4  11  10      450.92      467.11     24.60 o
  -3  11  10      122.83      129.40     13.06 o
  -2  11  10      433.26      457.83     22.50 o
  -1  11  10        0.93       -2.01      5.20 o
   0  11  10      214.08      210.65     14.30 o
   1  11  10     1654.51     1710.26     37.90 o
   2  11  10      252.98      235.75     13.91 o
   3  11  10        0.70        5.70      5.17 o
   4  11  10     2405.72     2517.43     29.41 o
   5  11  10      275.78      284.79     12.36 o
   6  11  10       24.08       25.71      4.36 o
   7  11  10      146.73      123.19      8.35 o
   8  11  10       27.26       26.44      4.83 o
   9  11  10      828.70      820.71     28.94 o
  10  11  10       39.32       45.99      9.62 o
  11  11  10      175.04      172.17     17.15 o
  12  11  10      420.59      429.15     26.74 o
  13  11  10      135.40      119.17     15.12 o
  14  11  10        8.87       28.53     16.27 o
  -4  12  10      351.15      287.31     41.14 o
  -3  12  10       11.10        6.05      6.20 o
  -2  12  10      210.55      197.63     15.45 o
  -1  12  10      580.02      635.93     26.09 o
   0  12  10      228.46      243.07     15.78 o
   1  12  10      214.62      196.91     13.83 o
   2  12  10        6.60       12.77      4.99 o
   3  12  10       45.78       42.61      6.60 o
   4  12  10     3102.82     3284.72     43.32 o
   5  12  10     1314.49     1268.33     39.03 o
   6  12  10        6.20        7.56      7.88 o
   7  12  10      353.71      334.82     20.04 o
   8  12  10      729.52      734.18     29.04 o
   9  12  10      498.57      532.77     24.54 o
  10  12  10      184.73      216.69     23.13 o
  11  12  10      163.67      158.12     16.49 o
  12  12  10      511.70      512.70     29.85 o
  13  12  10       51.19       55.84     11.32 o
  14  12  10       51.37       44.17     18.07 o
  -3  13  10      269.61      245.53     39.35 o
  -2  13  10      201.30      229.56     20.43 o
  -1  13  10      232.42      232.15     20.05 o
   0  13  10      824.04      818.12     35.90 o
   1  13  10      251.66      234.87     17.76 o
   2  13  10      192.79      178.94     13.06 o
   3  13  10      114.98      108.32      8.88 o
   4  13  10      179.20      184.44     14.54 o
   5  13  10      269.20      298.11     20.09 o
   6  13  10      118.04      120.28     13.01 o
   7  13  10     1511.92     1471.24     50.38 o
   8  13  10        2.94       -4.73      5.29 o
   9  13  10       45.32       46.25      8.63 o
  10  13  10      274.56      271.17     26.70 o
  11  13  10       60.64       57.30     13.88 o
  12  13  10       44.13       46.67     10.88 o
  -1  14  10       46.44       59.56     11.94 o
   0  14  10      106.87       86.73     12.10 o
   1  14  10      387.26      368.00     24.06 o
   2  14  10      260.92      236.44     19.14 o
   3  14  10      103.62       94.22     13.50 o
   4  14  10       71.88       66.83      8.71 o
   5  14  10       20.36        2.27      6.84 o
   6  14  10       86.95       98.27     12.42 o
   7  14  10      151.98      125.66     16.04 o
   8  14  10      345.96      357.26     26.13 o
   9  14  10      362.15      398.42     27.19 o
  10  14  10      213.50      220.97     33.33 o
  11  14  10      110.28       78.46     23.31 o
   0  15  10        4.34        8.30      8.68 o
   1  15  10        9.96        6.35      7.27 o
   2  15  10      302.19      308.04     22.30 o
   3  15  10        5.00        4.54      5.30 o
   4  15  10       70.39       72.55     11.48 o
   5  15  10      302.48      280.78     21.63 o
   6  15  10       82.02       96.44     12.97 o
   7  15  10       31.87       17.42      7.78 o
   8  15  10       62.11       81.74     35.95 o
   9  15  10        3.77       -1.56     16.62 o
  10  15  10       26.03        7.54     12.84 o
   1  16  10       18.62       26.33     13.45 o
   2  16  10       16.77       -5.81      7.03 o
   3  16  10       33.30       22.89      7.69 o
   4  16  10      521.84      471.93     29.01 o
   5  16  10      222.51      196.26     18.97 o
   6  16  10      166.12      154.83     16.70 o
   7  16  10       54.31       31.36     10.32 o
   8  16  10        9.26        3.28      7.74 o
   9  16  10       57.13       88.91     15.68 o
   5  17  10      310.68      328.91     30.71 o
   6  17  10       15.53        9.55     19.56 o
   7  17  10      654.98      710.13     55.64 o
   8  17  10       92.16       57.54     16.29 o
   9  17  10        0.55       10.62      9.10 o
   0 -14  11      370.25      309.70     35.63 o
  -4 -13  11      455.59      496.00     35.67 o
  -3 -13  11      290.91      296.01     27.93 o
  -2 -13  11      151.98      184.88     21.91 o
  -1 -13  11       41.46       35.20     10.67 o
   0 -13  11      151.30      145.41     19.56 o
   1 -13  11      402.27      367.18     48.04 o
   2 -13  11        0.71        2.62     11.59 o
   3 -13  11       59.30       95.49     26.14 o
  -6 -12  11       13.43      -18.12     18.12 o
  -5 -12  11       51.67       49.61     12.52 o
  -4 -12  11      307.70      311.93     27.86 o
  -3 -12  11       61.39       67.52     15.12 o
  -2 -12  11        8.97       27.74     10.24 o
  -1 -12  11       71.98       52.22      9.38 o
   0 -12  11      377.03      345.01     21.32 o
   1 -12  11      225.42      225.32     17.56 o
   2 -12  11      133.46      137.62     26.74 o
   3 -12  11      107.28      125.05     30.82 o
   4 -12  11      628.26      616.64     45.16 o
   5 -12  11       27.51       35.35     16.40 o
  -8 -11  11        2.47      -16.06     16.06 o
  -7 -11  11      276.96      295.42     28.37 o
  -6 -11  11       12.55       11.85      8.28 o
  -5 -11  11        3.21        6.43     17.61 o
  -4 -11  11       41.51       55.37     13.08 o
  -3 -11  11       65.18       64.38     19.64 o
  -2 -11  11      298.57      283.97     19.12 o
  -1 -11  11      100.15       89.77     11.15 o
   0 -11  11       25.76       25.60      6.58 o
   1 -11  11       59.04       81.95     10.88 o
   2 -11  11      166.10      151.73     12.52 o
   3 -11  11       79.01       65.20     10.73 o
   4 -11  11      122.97      142.17     15.95 o
   5 -11  11       69.35       84.93     12.78 o
   6 -11  11       11.79       -5.79     14.45 o
  -9 -10  11      295.70      356.68     42.39 o
  -8 -10  11       58.18       31.15     16.94 o
  -7 -10  11       29.08       16.67      7.80 o
  -6 -10  11      344.58      391.94     24.65 o
  -5 -10  11       18.27       19.81      9.85 o
  -4 -10  11       61.38       67.35     10.85 o
  -3 -10  11      165.83      150.23     18.74 o
  -2 -10  11       15.06        3.28      7.98 o
  -1 -10  11      422.08      407.69     22.11 o
   0 -10  11       50.85       51.00     13.43 o
   1 -10  11       34.29       32.54      7.44 o
   2 -10  11       10.06       -0.77      5.67 o
   3 -10  11      217.50      240.88     15.22 o
   4 -10  11        2.13       -1.20      6.89 o
   5 -10  11      174.45      139.71     15.79 o
   6 -10  11        3.27        9.04      8.74 o
   7 -10  11        0.97        1.28     11.95 o
  -9  -9  11       14.90       34.73     16.97 o
  -8  -9  11        7.42       10.53      6.92 o
  -7  -9  11      105.12       93.83     11.27 o
  -6  -9  11      137.71      134.92     10.99 o
  -5  -9  11        2.16       -1.72      6.40 o
  -4  -9  11       15.60        7.15      5.36 o
  -3  -9  11       32.13       27.00      5.90 o
  -2  -9  11        2.34       -1.07      4.08 o
  -1  -9  11        1.53        4.70      6.77 o
   0  -9  11      734.28      755.20     28.75 o
   1  -9  11      149.44      169.97     12.26 o
   2  -9  11      326.24      338.20     17.04 o
   3  -9  11      183.43      181.47     14.97 o
   4  -9  11        5.76       -4.80      6.56 o
   5  -9  11      132.20      126.27     15.16 o
   6  -9  11      240.10      296.43     23.54 o
   7  -9  11       29.30       35.11     10.62 o
   8  -9  11      449.58      509.77     50.63 o
  -9  -8  11      276.00      282.03     26.41 o
  -8  -8  11      151.76      153.66     13.92 o
  -7  -8  11       41.90       26.55      6.68 o
  -6  -8  11      122.15      129.62     10.86 o
  -5  -8  11      124.74      100.13     10.15 o
  -4  -8  11     1230.94     1253.15     33.03 o
  -3  -8  11        5.83        1.99      4.35 o
  -2  -8  11        0.94        0.46      4.17 o
  -1  -8  11      121.47      112.93      9.48 o
   0  -8  11     1337.00     1294.90     36.55 o
   1  -8  11      401.04      369.15     16.98 o
   2  -8  11      688.37      663.75     25.92 o
   3  -8  11      853.40      909.69     26.89 o
   4  -8  11      441.25      400.00     23.27 o
   5  -8  11       74.31       69.98     10.89 o
   6  -8  11        0.98        3.36      6.59 o
   7  -8  11       57.59       54.51     10.81 o
   8  -8  11      409.96      397.63     33.30 o
 -10  -7  11       58.32       54.28     20.11 o
  -9  -7  11      423.80      458.13     35.40 o
  -8  -7  11       37.96       38.26      8.54 o
  -7  -7  11      413.48      417.02     21.80 o
  -6  -7  11       33.00       27.29      7.23 o
  -5  -7  11      141.60      128.62     11.96 o
  -4  -7  11      146.94      139.65     11.49 o
  -3  -7  11      142.96      125.75     10.75 o
  -2  -7  11      180.41      161.02     11.40 o
  -1  -7  11      880.00      913.81     25.26 o
   0  -7  11      110.13       92.35      8.48 o
   1  -7  11        0.35        0.17      3.90 o
   2  -7  11       92.02       94.55      9.70 o
   3  -7  11     1753.86     1674.84     34.95 o
   4  -7  11      621.15      605.44     21.42 o
   5  -7  11      173.52      152.60     15.36 o
   6  -7  11        6.97       10.56      7.12 o
   7  -7  11      314.00      319.54     22.74 o
   8  -7  11      246.69      214.45     19.30 o
   9  -7  11      150.50      138.05     19.98 o
 -10  -6  11       79.17       51.59     20.98 o
  -9  -6  11      721.97      693.96     35.10 o
  -8  -6  11      123.41      135.62     13.69 o
  -7  -6  11       62.30       64.89      9.84 o
  -6  -6  11      330.00      347.76     19.32 o
  -5  -6  11      402.79      405.42     20.04 o
  -4  -6  11     2028.24     1969.12     36.26 o
  -3  -6  11     1842.36     1867.04     45.42 o
  -2  -6  11      369.62      356.61     16.60 o
  -1  -6  11      749.72      742.31     22.69 o
   0  -6  11      454.42      478.32     17.67 o
   1  -6  11      288.77      298.73     12.11 o
   2  -6  11       71.97       72.80      7.64 o
   3  -6  11       32.42       36.86      7.04 o
   4  -6  11      205.90      179.44     11.39 o
   5  -6  11      148.04      149.71     14.64 o
   6  -6  11       74.78       46.38      9.47 o
   7  -6  11       92.76       76.26     12.08 o
   8  -6  11        2.53       -1.52      6.19 o
   9  -6  11      153.14      163.27     19.27 o
  -9  -5  11      140.39      129.56     17.49 o
  -8  -5  11      267.66      290.26     23.07 o
  -7  -5  11        8.36        7.22      5.47 o
  -6  -5  11      724.35      756.89     27.76 o
  -5  -5  11        5.09        5.07      5.67 o
  -4  -5  11        1.97        2.93      4.35 o
  -3  -5  11       57.59       53.45      6.56 o
  -2  -5  11      371.01      390.39     20.61 o
  -1  -5  11     1372.28     1338.95     35.98 o
   0  -5  11      573.13      606.47     19.65 o
   1  -5  11      583.77      578.20     16.23 o
   2  -5  11     1737.40     1692.09     27.78 o
   3  -5  11     1275.06     1276.18     37.40 o
   4  -5  11      502.90      507.59     17.78 o
   5  -5  11       19.91       14.66      6.59 o
   6  -5  11      618.21      651.47     29.06 o
   7  -5  11        2.87        4.04      6.99 o
   8  -5  11      565.54      566.58     25.84 o
   9  -5  11        3.43       -6.56      6.56 o
  10  -5  11      123.22      116.94     15.58 o
  -9  -4  11      712.73      756.73     36.76 o
  -8  -4  11       75.66       74.76     12.45 o
  -7  -4  11        2.55        1.35      6.03 o
  -6  -4  11      336.23      368.47     21.32 o
  -5  -4  11      846.49      885.03     34.71 o
  -4  -4  11      798.05      821.66     30.25 o
  -3  -4  11      233.91      238.75     12.48 o
  -2  -4  11       88.95       85.69      9.37 o
  -1  -4  11      121.58      114.19      9.63 o
   0  -4  11      198.05      166.55     12.79 o
   1  -4  11      265.19      227.32      9.94 o
   2  -4  11       24.64       19.93      3.92 o
   3  -4  11       54.72       72.77      6.01 o
   4  -4  11      820.69      757.90     20.77 o
   5  -4  11      733.75      743.34     20.07 o
   6  -4  11        2.39       -4.67      5.98 o
   7  -4  11        2.07        0.00      5.75 o
   8  -4  11      560.12      594.84     25.55 o
   9  -4  11      134.77      144.71     13.77 o
  10  -4  11       55.16       41.36     14.61 o
  11  -4  11      833.24      904.25    105.42 o
  -9  -3  11       42.23       40.28     12.17 o
  -8  -3  11      396.50      431.79     27.10 o
  -7  -3  11        9.70       -6.11      6.60 o
  -6  -3  11      343.15      332.03     21.04 o
  -5  -3  11      361.43      359.31     18.67 o
  -4  -3  11      177.04      155.63     10.07 o
  -3  -3  11      445.23      440.63     16.40 o
  -2  -3  11     1890.40     1902.72     37.18 o
  -1  -3  11     1435.63     1451.00     28.39 o
   0  -3  11       91.11       73.60      7.65 o
   1  -3  11      378.18      349.00     13.91 o
   2  -3  11       41.33       36.13      4.17 o
   3  -3  11     3225.84     3312.65     39.98 o
   4  -3  11        7.41        7.62      2.63 o
   5  -3  11      430.30      447.23     13.88 o
   6  -3  11      294.56      323.17     17.11 o
   7  -3  11       59.71       54.97      8.35 o
   8  -3  11       93.44       88.50     10.62 o
   9  -3  11      470.58      470.97     23.23 o
  10  -3  11      583.57      596.47     26.90 o
  11  -3  11      259.62      258.39     24.38 o
  12  -3  11      199.71      225.04     38.12 o
  -9  -2  11      911.42     1038.29     72.28 o
  -8  -2  11        0.36        7.08     10.31 o
  -7  -2  11      266.10      254.57     20.57 o
  -6  -2  11      122.45      135.77     13.09 o
  -5  -2  11      120.26      106.52     10.35 o
  -4  -2  11      229.59      218.97     11.55 o
  -3  -2  11       17.31       11.81      3.87 o
  -2  -2  11     1419.26     1428.91     28.41 o
  -1  -2  11       93.66       87.50      8.15 o
   0  -2  11       27.94       23.92      4.70 o
   1  -2  11      152.02      150.76      7.88 o
   2  -2  11       61.97       56.85      4.32 o
   3  -2  11      249.36      254.34      8.30 o
   4  -2  11      484.88      433.30     11.78 o
   5  -2  11      865.76      882.78     18.34 o
   6  -2  11      704.46      722.32     25.99 o
   7  -2  11      124.27      145.06     12.06 o
   8  -2  11      208.12      215.40     15.25 o
   9  -2  11        0.02       -1.57      6.20 o
  10  -2  11       25.73       26.16      8.00 o
  11  -2  11      235.77      236.12     17.77 o
  12  -2  11      757.45      782.38     46.34 o
  -9  -1  11      503.23      480.29     29.82 o
  -8  -1  11      134.48      161.29     19.35 o
  -7  -1  11      375.47      405.68     25.41 o
  -6  -1  11      541.78      559.36     23.11 o
  -5  -1  11       89.56       93.01     10.13 o
  -4  -1  11      100.11      103.89      8.25 o
  -3  -1  11       23.72       17.86      4.68 o
  -2  -1  11     1110.60     1100.91     24.75 o
  -1  -1  11      945.41     1006.09     23.90 o
   0  -1  11     3378.03     3287.74     41.07 o
   1  -1  11      231.98      224.19      8.28 o
   2  -1  11      616.09      586.96     12.78 o
   3  -1  11      917.28      913.96     17.20 o
   4  -1  11     1420.08     1412.96     20.68 o
   5  -1  11      175.37      162.34      6.60 o
   6  -1  11       19.83       12.37      4.98 o
   7  -1  11      203.90      196.49     13.59 o
   8  -1  11     1496.73     1466.31     36.80 o
   9  -1  11        5.84       -0.68      5.50 o
  10  -1  11        2.01       -0.16      7.08 o
  11  -1  11       15.51        5.43      6.68 o
  12  -1  11      104.94       72.44     17.44 o
  13  -1  11       22.79       24.97     15.26 o
  -9   0  11      923.05      977.47    100.53 o
  -8   0  11       42.07       33.83      9.76 o
  -7   0  11        1.30        0.99      6.81 o
  -6   0  11      275.21      276.13     25.79 o
  -5   0  11      183.96      201.89     13.94 o
  -4   0  11       71.43       60.38      6.55 o
  -3   0  11       32.70       34.02      5.30 o
  -2   0  11      193.99      176.41     10.34 o
  -1   0  11      267.08      282.37     12.67 o
   0   0  11     1547.97     1499.82     27.71 o
   1   0  11       46.37       41.10      3.73 o
   2   0  11      830.12      841.20     15.33 o
   3   0  11     3370.84     3386.64     41.27 o
   4   0  11        7.33        8.11      2.53 o
   5   0  11      803.67      790.43     12.36 o
   6   0  11     1285.19     1390.28     27.01 o
   7   0  11      401.59      375.45     20.14 o
   8   0  11       14.07       15.99      5.65 o
   9   0  11      509.46      532.20     23.02 o
  10   0  11      790.48      822.53     29.32 o
  11   0  11      725.62      763.22     29.44 o
  12   0  11      108.79      100.54     13.70 o
  13   0  11      221.68      140.23     29.32 o
  -9   1  11       37.81       35.12     17.74 o
  -8   1  11      170.01      177.22     18.44 o
  -7   1  11       66.18       64.91     11.50 o
  -6   1  11      530.31      554.07     28.83 o
  -5   1  11      700.15      715.35     26.72 o
  -4   1  11       32.84       27.89      5.29 o
  -3   1  11      369.97      364.56     14.47 o
  -2   1  11      100.35       89.47      4.73 o
  -1   1  11      393.72      332.87     16.39 o
   0   1  11      255.86      218.66      7.09 o
   1   1  11       69.26       62.15      3.65 o
   2   1  11     1253.36     1170.59     18.44 o
   3   1  11     5813.78     5685.37     42.17 o
   4   1  11        2.29        7.06      1.70 o
   5   1  11       29.78       22.82      2.58 o
   6   1  11     1558.40     1546.64     41.59 o
   7   1  11        2.29       -5.22      5.94 o
   8   1  11      153.05      150.96     13.75 o
   9   1  11       45.29       36.14      8.81 o
  10   1  11       14.06       20.62      6.97 o
  11   1  11      182.60      157.71     13.80 o
  12   1  11        3.60        5.42      5.68 o
  13   1  11      442.64      475.16     35.93 o
  -9   2  11       92.98       73.79     21.90 o
  -8   2  11      421.07      450.08     28.89 o
[truncated: 129,707 more chars]
